# Supplementary material for: Medical students’ patterns of using ChatGPT as a feedback tool and perceptions of ChatGPT in a Leadership and Communication course in Korea: a cross-sectional study
Source: J Educ Eval Health Prof. 2023 Nov 10;20:29. doi: 10.3352/jeehp.2023.20.29 (PMC10725745; doi:10.3352/jeehp.2023.20.29)
Supplement: Supplementary file 1 [file jeehp-20-29-dataset1.xlsx]

## Sheet: Individual activity
	Student's solution	ChatGPT feedback
	1. 협상에서는 파이의 크기가 있다고 생각하지 말라.	1 피드백
Strategy01_01	좋은 성적이 필요한 조원4와 내가 조금 더 노력해 자료조사, PPT를 다른 조원의 파트를 검토해 수정해주었다.	좋은 성적을 필요로 하는 조원 4와 함께 더 높은 수준의 결과물을 얻을 수 있는 방법을 모색하는 것은 협상적인 방식입니다. 하지만, 다른 조원들도 열심히 노력하는 것이 중요합니다. 조원 4와 협력하는 것이 전체 팀의 성과 향상에 도움이 될 것입니다.
Strategy01_02	조원 1,2,3이 과제에 관심이 없으므로 이들에게 최소한만이라도 참여하길 바라는 게 아니라 적절하게 조율하여 이들 모두가 조별과제에 적극적으로 참여하게 한다.	적절한 조율을 통해 모든 조원들이 참여할 수 있는 방법을 모색하는 것은 좋은 전략입니다. 하지만, 어떤 방식으로 조율을 할지에 대한 구체적인 계획이 필요합니다. 이들 각각이 과제를 어떻게 할 것인지에 대해 더 자세히 이야기해보면 좋을 것 같습니다.
Strategy01_03	조원 1, 2, 3이 조별과제를 대략적으로 어떻게 만들 것인지, 질적 측면에 대한 생각을 먼저 들어본다. 내가 먼저 말하지 않고 조원들이 생각하는 바를 먼저 들어본다.	다른 조원들의 의견을 먼저 듣는 것은 좋은 전략입니다. 이들의 생각을 고려한 후, 모두가 만족할 수 있는 해결책을 찾아보는 것이 중요합니다. 하지만, 이러한 방식은 시간이 많이 걸릴 수 있으므로, 효율적인 의사결정 방법을 고려해야 합니다.
Strategy01_04	조별과제에 관한 협상은 제로섬 게임이 아니므로, 다같이 좋은 방향으로 갈 수 있게 조원들의 어려움을 고려해야 한다. 그래서 조원들의 의견을 들어본다.	모든 조원들의 어려움을 고려하여 협상하는 것은 바람직한 전략입니다. 하지만, 이들의 어려움을 파악하는 것도 중요하지만, 모두가 공동으로 일할 방법을 모색하는 것이 더욱 중요합니다. 협상에서는 모든 당사자들이 양보하고 조율해야 하기 때문입니다.
Strategy01_05	나는 조별과제 제출과 조원 1의 아르바이트가 모두 중요하다고 생각하기 때문에 모이는 것에는 제외하지만 만나지 않고 할 수 있는 역할을 분담한다.	모든 조원들의 필요를 고려하는 것은 협상에서 중요한 전략입니다. 하지만, 이 경우에는 모이는 것이 어렵다는 문제가 있기 때문에, 어떻게 역할을 분담하여 일을 할 수 있는지에 대한 구체적인 계획이 필요합니다.
Strategy01_06	나는 그렇다면 조원2가 조별과제에 쏟을 시간과 동아리 활동에 쏟을 시간의 비율을 어떻게 가져갈 수 있을지, 조원2가 조별과제에 투자할 수 있는 시간의 최대치가 어느 정도일지 생각해보았지만, 그것에 관하여 이야기를 나눌 때 그 수치를 입 밖으로 꺼내지 않았다.상대방이 가정한 파이의 크기와 상이할 수 있기 때문이다.	조원1, 조원2, 조원3, 조원4 모두 다른 우선순위와 관심사를 가지고 있다는 것을 이해하며 협상을 진행해야 합니다. 학생의 답변에서는 조원2가 얼마나 조별과제에 시간을 투자할 수 있는지, 그리고 조원2가 동아리 활동과 조별과제를 어떻게 조절해야 하는지 고민해보았다는 점이 좋습니다. 하지만 협상에서 파이의 크기를 생각하지 말라는 조언은, 자신이 생각하는 가치나 파이의 크기와 상대방이 생각하는 것과 다를 수 있기 때문입니다. 따라서, 조원들의 관점과 이해관계를 파악하고 그들의 우선순위와 필요를 고려한 해결책을 모색하는 것이 중요합니다.
	2. 협상에서는 상대적 가치이론을 활용하라.	2 피드백
Strategy02_01	지금은 제출기한이 2주밖에 남지 않았으니 아르바이트, 동아리 활동보다 조별과제를 해보는것이 더 좋지 않겠냐고 제안한다(2).	조원들의 다른 스케줄이 조별과제와 충돌하여 모임이 어려울 때는 조별과제를 하는 것이 좋다는 것을 제안한 것은 올바른 전략이다.
Strategy02_02	조원4는 조별과제에서 좋은 성적을 내고 싶을 것이므로 조원 4의 적극적인 참여를 얻을 수 있다.	조원 4가 장학금을 받기 위해 좋은 성적을 내고자 할 것이므로, 조원 4의 참여를 얻는 것이 조별과제 성공에 중요하다는 것을 잘 지적한 것이다.
Strategy02_03	조원3에게는 중요하지 않은 것이 다른 사람에게는 중요할 수 있음을 알려준다.	조원 3이 다른 조원들과 달리 좋은 학점에 관심이 없을 수 있음을 이해하고, 이를 상대방에게 전달하여 서로의 입장을 이해하고 존중하는 태도를 보였다.
Strategy02_04	조원3에게 당신에게는 조별과제가 별로 중요하지 않을 수 있지만, 나를 포함한 모든 다른 조원에게는 정말 중요한 것임을 이야기한다.	조원 3의 관심사와 다른 조원들의 관심사가 다르다는 것을 인식하고, 조별과제가 다른 조원들에게 중요한 역할을 하고 있다는 것을 알리는 것은 협상에서의 인식 조정이 중요함을 보여준다.
Strategy02_05	조원2와 조원3은 성적보다는 학교 생활이나 기타 다른 활동들에 관심이 많다. 그들의 상대적 가치를 인정해주어 역할 분배에 있어 중하지 않은 역할을 분해 할 것을 고려한다.	조원 2와 3이 성적보다는 다른 활동에 관심이 있다는 것을 이해하고, 역할 분배에서 이를 고려하여 중요하지 않은 역할을 맡게 하는 것도 협상에서 타협을 하는 좋은 방법 중 하나이다.
Strategy02_06	조원2에게 조원4와 같이 조별 활동에 열심히 참여하지 않는 경우 다른 조원이 피해를 봄을 설명한다.	조원 2가 다른 조원들에게 피해를 끼칠 수 있는 경우에 대해 경각심을 일으키고, 협상의 결과로 다른 조원들의 이익을 고려하는 것도 협상에서 중요한 전략이다.
Strategy02_07	조원 모두가 각자 추구하는 가치다 다르다. 고로, 각자가 원하는 것을 충족시킬 수 있도록 상대적 가치 이론이 쓸모 있다. Ex1. 동아리 활동이 바쁜 조원_동아리 활동이나 대외 관계에 도움이 될만한 역할 분배_eg. 발표. Ex2. 장학금을 받으려는 학생 & 좋은 성적_열심히 하면 각자의 목표에 도달할 수 있음	각 조원들이 추구하는 가치가 다르다는 것을 이해하고, 상대방의 가치관과 관심사를 고려하여 협상하는 것은 좋은 전략 중 하나이다.
Strategy02_08	조원 4는 조별활동에 참여할 동기부여가 철저한 사합니다. 그래서 그에게 원하거나 조별과제에서 잘할 수 있는 부분을 물어보고 그 사람에게 역할을 맡겼다.	조원 4가 조별과제에 참여할 동기를 부여하기 위해 역할 분배를 할 때, 그 사람이 원하는 부분을 고려하여 역할을 맡게 하는 것도 협상에서 중요한 전략 중 하나이다.
Strategy02_09	조원 4는 발표가 더 중요하다고 생각했고, 발표보다는 PPT 전달력이 있는 것에 중요하다 생각했다. 발표 연습 시간을	조원 4는 발표와 PPT의 전달력에 중점을 둔다는 것을 파악했으며, 이를 고려하여 발표 연습 시간을 늘리고 전달력이 좋은 PPT를 제작하는 등 발표 준비에 집중하도록 조언해 줄 수 있을 것입니다.
Strategy02_10	기존에 계획했던 것보다 늘리고, PPT 역시 전달력 있도록 제작할 수 발표에 적합하면서도 있게 시간을 분배했다.
Strategy02_11	조원 4는 가장 목표가 절실한 사람이다. 우선적으로 포섭하고 알게 모르게 중요하고 많은 업무를 담당시킬 필요가 있다. 이래야 결과물의 성과도 좋을 것이다. 다만 불만이 있을 수 있으므로 성적을 상기시키고, 조장인 나도 업무를 많이 부담해 체면 + 동병상련 정략으로 갈 필요가 있어보인다.	조원 4는 가장 목표가 절실한 사람이므로, 이를 포섭하고 업무를 많이 부담시켜 좋은 결과를 이끌어 내는 것이 좋을 것입니다. 다만, 조원 4가 불만이 없도록 업무를 많이 부과할 때는 성적을 상기시켜줌과 동시에 조장으로서 역할 모델링을 해줄 필요가 있습니다.
Strategy02_12	조원 3이 학점을 받는 것에 관심이 없어서 발생할 수 있는 문제에 대해, 다른 조원들은 학점을 중요시할 수 있음을 들어 조원 3을 설득하여 참여를 유도한다.	조원 3이 학점을 중요시하지 않는다는 것은 다른 조원들이 중요시하는 것과 달라 협상 과정에서 문제가 발생할 수 있습니다. 따라서 조원들에게 학점의 중요성을 설명하고, 조원 3을 참여하도록 유도하는 방법을 제시해줄 필요가 있습니다.
Strategy02_13	조원 1이 모이기가 쉽지 않으니 모여서 하는 활동은 다른 조원들과 진행하고 모이지 않아도 되는 부수적인 활동을 조원 1에게 분배했다.	조원 1은 모이기가 어려우므로 부수적인 활동을 맡아서 진행하도록 하는 등 유연하게 대처하는 것이 좋을 것입니다.
Strategy02_14	전략2와6_조원3이 중요시 하는 것과 조원4가 중요시 하는 것을 서로 알게 해주며 상대적 가치와 그로 인해 생기는 문제를 이야기해준다.	조원 3과 조원 4의 중요시하는 것이 다르기 때문에 서로의 가치를 이해하고 문제점을 해결해 나가는 것이 중요합니다. 따라서, 조원들에게 서로의 생각을 듣고 이를 공유하여 타협점을 찾아내는 방법을 제시해 줄 필요가 있습니다.
Strategy02_15	전략 25 나는 통다리 활동보다는 단관의 문제인 조별과제가더 중요하다고 생각하지만 조원 그는 동아리 활동을 조금 더중요하게 여기는 것 같으므로 동아리 활동과 조별과제 시간들적절히 분배하여 타협점을 찾아 조별과제에 참여할 수있도록 함	조원 1, 2, 4의 가치를 파악하여 역할을 분배하는 것이 좋을 것입니다. 또한, 조원 3과 같이 학점에 관심이 없는 조원들은 참여를 유도하는 방법을 제시해 주는 것이 좋을 것입니다.
Strategy02_16	우선 나는 조장으로 팀플을 책임지고 이끌어 나가야하는 상황이고 조원 1, 2는 시간이 별로 없어 바쁘다. 조원 3은 학점에 관심이 없어 참여율이 낮을 것같고 조원 4는 장학금을 위해 열심히 참여할 것이다. 이러한 조원들의 가치를 파악하고 조원 1, 2에게는 자료조사나 발표같이 어렵지만 빨리 끝낼 수 있는 역할을 배정하고 조원 3은 나와 같은 역할을 배정하여 조장으로써 조원 3의 참여율을 높일 것이며 조원 4는 가장 중요한 역할을 배정하여 과제의 전체적인 관리, 감독을 담당하도록 협상을 할 것이다.	조원들의 가치를 파악하고 그에 따라 역할을 배정해 조원들의 참여율을 높이는 것은 좋은 전략입니다. 하지만 조원 1과 2에게는 역할을 배정하는 것 외에도 시간이 부족한 이유를 듣고 대화를 통해 문제를 해결하려는 노력을 보이는 것이 중요합니다.
Strategy02_17	상대적 가치 이론을 활용하여 조원 3의 ‘좋은 학점’의 기준과 조원 4의 장학금을 받기 위한 최소한의 조건을 일치시킨다.	상대적 가치 이론을 활용하여 서로가 가지고 있는 이해 차이를 줄이는 것은 좋은 전략입니다. 하지만 이를 위해서는 먼저 조원 3과 4의 입장을 이해하고, 그들과의 대화를 통해 공통된 목표를 찾아내는 것이 중요합니다.
Strategy02_18	나와 달리 동아리 활동의 중요도와 가치를 인정하는 조원 2를 위해 동아리 활동을 최대한 고려해 모임 일정을 짠다는 뉘앙스를 풍겨준다. 실제로도 모임 날짜를 정할 때 어느 정도 동아리 활동의 중요성을 인정하는 그의 입장에서 생각해 본다.	동아리 활동을 중요하게 생각하는 조원 2에게는 그의 입장을 이해하고 존중해주는 것이 좋은 전략입니다. 하지만 이를 위해서는 조별 과제 제출 일정을 조정하는 것 외에도, 동아리 활동과 조별 과제를 모두 수행할 수 있는 방안을 함께 모색하는 것이 좋습니다.
Strategy02_19	나는 조장이기 때문에 아르바이트나 동아리 활동보다는 조별과제의 완성도를 높이는 것이 중요하다고 여기지만, 조원 1과 2는 각각 아르바이트와 동아리 활동에 더 높은 가치를 두고 있으니 아르바이트와 동아리 활동 날짜를 물어보고 조원 모두가 가능한 날에 모여줄 수 있겠냐고 물어본다.	다양한 가치관을 가진 조원들 간의 의사소통과 합의는 조장의 역할 중 하나입니다. 그러나 이를 위해서는 조원들의 의견을 모으고 이를 적절하게 조율하는 능력이 필요합니다. 따라서 조원 1과 2에게는 가능한 날짜를 물어보는 것 외에도 그들의 의견을 듣고 적극적으로 대화를 이끌어내는 것이 좋습니다.
Strategy02_20	나는 조원 3과 조원 4가 좋은 성적을 받고 싶어 하는 것을 활용해 이들을 설득하여 같이 열심히 과제를 하여 학점을 잘 받자고 설득하였고, 나머지 2명은 시간이 될 때 모이는 방식으로 과제를 진행하였다.	학점과 장학금에 대한 목표를 공유하여 조원들을 동기부여하는 것은 좋은 전략입니다. 하지만 이를 위해서는 다른 조원들도 학점을 받고 싶어 한다는 사실을 공유하고, 그들의 동의를 얻는 것이 중요합니다. 또한 조원 3과 4가 아닌 다른 조원들도 참여율을 높이는 방법을 함께 고민하는 것이 좋습니다.
Strategy02_21	나는 조원 2에게 조별과제 제출의 가치와 동아리 활동의 가치 중 무엇이 미래에 더 중요한 영향을 끼칠지 물어볼 것이다. 동아리 활동은 비교적 지속적으로 이뤄지고, 수치화되는 지표가 아니지만, 조별과제는 일시적이고 수치화되어 영향을 주는 지표로서 쓰이니 무엇이 더 가치있는 활동인지 스스로 생각해보도록 이야기 할 것이다.	상대적 가치 이론을 활용한 협상 전략은 매우 중요합니다. 그러나 조원 2가 동아리 활동에 대해 가치를 두고 있다는 것을 고려해 볼 때, 동아리 활동이 조별과제에 비해 얼마나 중요한지 학생들과 함께 논의하는 것이 좋습니다.
Strategy02_22	나는 조별과제에서 조원들의 협력이 중요하다고 생각한다. 조원4는 장학금을 받기위해 좋을 성적이 필요하며 조별과제에 열심히 임할 것이기 때문에 조별할등을 적극적으로 추진할 수 있도록 도움을 요청해 함께 진행한다.	조원 4가 장학금을 받기 위해 노력한다는 것은 좋은 생각입니다. 하지만 그녀가 조별과제에 열심히 참여하도록 도와주는 것 외에도, 조별과제에서 조원들 모두가 서로 협력해야 한다는 것을 강조해주세요
Strategy02_23	나는 조별과제가 더 중요하지만 조원 2는 동아리활동도 과제와 비슷한 가치를 두고 있으므로 활동이 중요한 날에는 참여하지 않아도 되지만 그 외에는 꼭 참석을 해야한다고 하며 가능한 날짜를 미리 알아두었다.	조원 2가 동아리 활동도 가치 있는 것으로 여기는 것은 이해할 수 있지만, 조별과제는 학업적 성취에 직접적인 영향을 미치므로 그 중요성이 더 큽니다. 학생들과 함께 협상하여 가능한 날짜를 정하는 것은 좋은 아이디어입니다.
Strategy02_24	나는 아르바이트보다는 조별과제가 우선이라고 생각하지만, 조원1의 개인적 상황과 가치관을 고려하여 비대면 협상을 진행했다.	학생들의 개인적인 상황과 가치관을 고려하는 것은 협상에서 매우 중요합니다. 그러나 아르바이트와 조별과제 모두 중요한 일이므로 학생들과 함께 협력하여 조율해보는 것이 좋습니다
Strategy02_25	각 조원이 조별과제에서 어떤 역할을 중시하는지 전부 파악하여 역할을 분배한다.	조별과제에서 각 조원들이 어떤 역할을 맡아야 하는지 파악하여 역할 분담을 하는 것은 좋은 전략입니다.
Strategy02_26	‘나’에게 상대적으로 중요한 것은 조별과제의 원활한 진행, 상대적으로 덜 중요한 것은 그에 투자하는 시간과 노력일 것이다. 조원3에게 상대적으로 중요한 것은 놀 시간(자유시간)이고, 덜 중요한 것은 학점이다. 따라서 조원3에게는 시간이 가장 적게 걸리는 역할(발표 등)을 맡김으로써 ‘나’의 최우선순위인 조별과제의 원활한 진행을 꾀한다.	상대적 가치 이론을 이용하여 각 조원들이 가치를 둔다는 것을 파악하는 것은 좋습니다. 그러나 학생들의 가치와 조별과제의 중요성을 고려하여, 조원3에게는 시간이 적게 걸리는 역할을 맡기는 것이 좋을 수 있습니다.
	3. 자신의 협상력을 과소평가하지 말라.	3 피드백
Strategy03_01	조장으로서 역할 분당에 대한 권한,조원들이 비협조적 태도를 보일 시 교수님에게 직접 연락을 드릴 수 있는 권한 등을 가지고 있음을 밝히며 협상에 임한다	조장으로서 권한이 있음을 밝히는 것은 좋은 전략이다. 그러나, 조원들이 비협조적인 태도를 보일 경우 교수님에게 바로 연락을 드린다는 것은 협상 과정에서 비합리적인 선택일 수 있다. 먼저 조원들과 이러한 상황이 발생할 경우에 대한 대처 방안에 대해 고민해보는 것이 좋을 것입니다.
Strategy03_02	조원 3이 참여를 안할 것 같으니 무작정 포기하기보다는 조원에게 ‘어떤 업무까지 열심히 할 자신이 있냐’고 물어보며 조원 3도 지정된 업무를 할 수 있도록 협상할 것이다 (또한 조별과제에서 좋은 점수를 원하는 사람들도 있으니 배려해달라고 정중하게 설득할 것이다).	조원 3이 참여하지 않을 가능성이 있으므로, 이러한 상황을 대비한 대안을 고민해보는 것이 좋습니다. 또한, 조원 3에게도 배려할 수 있는 방안을 찾아보면, 협상 과정에서 상대방의 관점을 이해하고 포용하는 태도를 보일 수 있습니다.
Strategy03_03	조원 3이 조별 과제에 비협조적일 가능성이 있더라도, 꼭 해야 하는 과제임을 강조하고 상대방이 원하는 것을 예측하여 확인하는 등 협상을 펼쳐나간다.	조원 3이 비협조적일 가능성이 있더라도, 꼭 해야 하는 과제임을 강조하는 것은 좋은 전략입니다. 그러나, 상대방의 입장에서도 이러한 과제가 왜 중요한지를 이해하고 수락할 수 있는 방안을 찾아보는 것이 좋을 것입니다.
Strategy03_04	조원 3은 좋은 학점에 관심이 없어서 win-win이 쉽지 않아보이지만 나의 협상력을 믿고 최소한의 파트를 하도록 얘기해본다.	조원 3이 졸은 학점에 관심이 없어서 win-win이 쉽지 않아보이더라도, 협상력을 믿고 최소한의 파트를 맡겨보는 것도 좋은 전략입니다. 그러나, 협상 과정에서 상대방의 입장을 충분히 이해하고, 상대방이 수락할 수 있는 대안을 제시하는 것이 더욱 효과적일 수 있습니다.
Strategy03_05	4명을 모두 모아 협상으로 직접 해결한다.	모든 조원들과 직접 협상을 하는 것은 좋은 전략입니다. 그러나, 조원 3이 비협조적인 태도를 보일 경우에 대한 대처 방안을 고민해보는 것이 좋을 것입니다. 또한, 모든 조원들과 협상하는 것이 쉽지 않을 수 있으므로 대안적인 방법도 함께 고려해보는 것이 좋습니다.
	4. 협상은 모험을 할 준비가 되어 있을 때 협상력이 생긴다.	4 피드백
Strategy04_01	좋은 성적이 필요한 조원4에게 조별과제에서 많은 역할을 해줄 수 있는지 조심스럽게 묻는다	조원 4가 장학금을 받기 위해 좋은 성적을 필요로 한다는 것은 알겠지만, 다른 조원들과 비교해서 더 많은 역할을 맡을 수 있는지에 대해서는 좀 더 검토해봐야 합니다. 과제를 공평하게 분담하기 위해서는 모든 조원들의 역할과 기여도를 고려해야 합니다.
Strategy04_02	조장인 내가 먼저 조원들의 반대가 있을 수도 있다는 사실을 무릅쓰고 조별과제 제출 전까지 과제 완성을 위해 최소 3번 모이자고 제안한다.	모임 횟수를 제안하는 것은 좋은 생각입니다. 그러나, 조원들의 일정을 고려해서 가능한 모임 횟수를 제안하는 것이 더 적절할 것 같습니다. 또한, 모임 장소에 대해서도 함께 고민해보는 것이 좋을 것 같습니다.
Strategy04_03	조원4가 장학금에 대한 욕심이 있으므로 모험할 준비가 있다고 판단된다. 조원4에게 적극적으로 조별과제에 대한 협상을 시도했다.	조원 4가 장학금을 받기 위해 좋은 성적이 필요한 것은 사실이지만, 그렇다고 해서 다른 조원들보다 우선적으로 역할을 맡을 필요는 없습니다. 모든 조원들의 역할과 기여도를 평가한 후, 공정하게 분담하는 것이 중요합니다.
Strategy04_04	조원 4는 좋은 성적이 필요해서 열심히 활동을 참여하겠지만 혼자만 과제를 하면 조금 억울할 수 있으므로 이에 대한 칭찬과 인정욕구를 채워주어 더욱 과제를 열심히 하게 만든다.	좋은 성적을 받기 위해 열심히 활동할 것으로 예상되는 조원 4에게 인적욕구를 채워주는 것은 좋은 아이디어입니다. 그러나, 다른 조원들도 조별과제에 참여하는 데에는 같은 열정을 가져야 한다는 점을 강조하는 것이 필요합니다.
Strategy04_05	조원 2와 3은 모험을 할 준비가 안 되어있다. 과감하게 포기하자.	포기하는 것은 협상의 대안으로서 고려해볼 수 있지만, 조원들의 사정과 가능성을 더 자세히 파악한 후에 결정하는 것이 좋습니다.
Strategy04_06	조원 1과 조원 3이 조별 활동에 성실히 임할지 미지수이지만, 일단 조장으로서 특정 날짜에 조원끼리 모여 조별 과제를 준비하는 것은 불가피하다는 것을 피력한다.	조원들이 참여하기 어려운 상황일 수 있지만, 조별과제를 완수하기 위해서는 반드시 모이는 것이 필요합니다. 그렇다면, 다른 조원들의 사정을 고려해서 가능한 모임 일정과 장소를 함께 검토해보는 것이 좋을 것 같습니다.
Strategy04_07	조원 1과 2는 현재 외부활동으로 인해 조별과제에 시간을 투자할 시간을 마련하는 것이 힘들다고 하고 있다. 하지만 조별과제는 조원 모두가 어느정도 참여를 필수적으로 해야 함으로 바쁜 조원들의 집 근처로 가서 같이 조별 과제를 하거나 또는 좀 늦은 시간이더라도 화상회의로 다같이 조별과제를 할 수 있게 한다.	조원 1과 2가 바쁜 일정으로 인해 모이기가 어렵다는 문제는 실제로 많은 조에서 겪는 문제입니다. 하지만 협상 전략 4에서 말하는 것처럼, 협상에서는 반드시 Risk가 수반된다는 것을 잊지 않아야 합니다. 따라서 조원 1과 2의 일정이 바쁘더라도, 조별과제에 대한 역할과 책임이 모두에게 부과되어 있으므로, 조원 1과 2는 다른 조원들과의 협상을 통해 자신들의 일정에 맞춰 조별과제에 기여할 수 있는 방법을 찾아야 합니다. 학생이 제시한 방안 중 하나인 '화상 회의를 통해 같이 과제를 진행'하는 것은 좋은 아이디어입니다. 또한, 조원들의 일정이 좀 더 자유로워질 때, 보다 효율적인 공간과 시간을 확보할 수 있는 방안도 고려해 보시기 바랍니다. 조원 3과 4의 경우, 학점 관련 이슈가 조별과제와 직접적인 연관성…
Strategy04_08	조원 1~3의 임장을 그대로 수용하고 좋은 성적을 받기 위해 일을 나와 조원 4에게만 분배하겠다고 말하면 협상력이 생기지 않는다. 둘이할 때보다 효율이 좋지 않더라도 일을 분배하고 책임을 지우고자 카톡회의를 연다.	학생의 답변에서는 조원 4의 목적에 초점을 맞추고 있어서 다른 조원들의 상황과 필요성을 감안하지 않고 협상을 진행하고 있습니다. 협상에서는 이렇게 자신의 이익만을 추구하는 것보다 상대방의 상황과 필요성을 고려하고 그에 맞는 대안을 찾는 것이 중요합니다. 또한, 협상에서는 예상치 못한 상황이 발생할 가능성이 높기 때문에 모험을 할 준비가 되어 있어야 합니다. 따라서, 학생은 다른 조원들과의 의견교환이 필요하며 상황과 필요성을 고려하여 대안을 찾아보는 것이 좋습니다.
	5. 가격차이를 좁히자고 먼저 제안하지 말라.	5의 피드백
Strategy05_01	조원들이 시간이 없어서 모이기 힘들다고 해 조별과제를 준비하는 시간을 줄이자고 먼저 제안하지 않는다.	조원 1이 시간이 없어서 모이기 힘들다는 문제를 해결하려면, 어떤 대안이 있는지 조원들과 함께 논의해보는 것이 좋습니다. 가능한 모임 시간을 찾거나 비대면 방식으로 조별과제를 진행하는 방법 등을 고려해볼 수 있습니다.
Strategy05_02	조원4의 경우 좋은 성적이 필요하다는 점에서, 스스로 조별과제의 많은 부분을 맡고자 할 수 있다. 그렇기에 조원4에게 먼저 역할을 배분하지 않는 것이 좋다.	조원 4가 좋은 성적을 위해 적극적으로 참여하길 원한다면, 조별과제의 일정과 내용을 함께 논의하면서 조원 4가 맡고 싶은 부분을 찾아보는 것이 좋습니다.
Strategy05_03	조원3이 좋은 학점을 받는 것에 관심이 없다고 해서 먼저 상대적으로 할 일이 적은 역할을 제안하지 않고 설득의 과정을 통해 조원3의 적극적인 참여를 유도해냈다.	조원 3이 적극적으로 참여하지 않으려 한다면, 그 이유를 듣고 공감해주는 것이 좋습니다. 그리고 그 이유에 대해 함께 고민하며 조별과제에 대한 의미와 가치를 함께 논의해보는 것이 좋습니다.
Strategy05_04	조원1이 아르바이트로 자주 모이기 힘들기 때문에, 조원1에게 먼저 날짜를 정해주지 않고 참여할 수 있는 날짜를 물어본다. 이를 통해 자신이 정한 날짜에 책임감을 갖고 빠지지 않고 참여하도록 한다.	조원 1이 모이기 어려운 상황이라면, 조원 1의 스케줄에 맞춰 모임 일정을 조율하는 것이 좋습니다. 또한 조원 1이 모일 수 없는 경우에는 그 일정을 대체할 다른 방법을 고려해볼 수 있습니다.
Strategy05_05	조원1,2,3과 조원4의 입장이 살짝 상충되지만 각자 상황에 맞게 조별과제를 제작하자 한다.	각 조원들이 상충되는 입장을 가지고 있다면, 그 이유와 상황을 잘 이해하고 적절한 조정을 거쳐 협력적으로 조별과제를 수행하는 것이 중요합니다.
Strategy05_06	조원 1이 모이기 어렵다고 하더라도, 제출 기한이 얼마 남지 않은 상황임을 강조하여 시간을 쪼개 모이도록 노력한다.	조원 1이 모이기 어려운 상황이라면, 조원 1의 일정과 가능한 모임 시간을 조율하여 최대한 모이도록 노력하는 것이 좋습니다.
Strategy05_07	조원 1,2의 바쁘니 만나는 시간을 줄이는 것이 아니라 조원들끼리 협상을 해서 모일 수 있는 시간대를 맞추었고 정기적으로 모여 조별과제를 하였다.	조원들끼리 협상을 통해 모임 시간을 맞춘다는 것은 좋은 아이디어입니다. 이를 위해 조원들과 함께 논의하고 가능한 대안을 모색하는 것이 좋습니다.
Strategy05_08	전략 5 조원 3시 학점에 관심이 없다고 하더라도조별과제 선택은 개인의 문제로 끝나는 것이 땐 다른조원들의 선택과도 연결부대 연결되어 있음을 말하며참여하도록 함. 특히 조원 42와 같은 사람도 있음을 말해져조 전체의 문제임을 언급함,	조원 3의 문제는 개인의 선택이지만, 조별과제에 대한 참여는 모든 조원들이 동등하게 해야합니다. 따라서 조원 3의 관심사와 조별과제의 목표와 연결시켜 조원 3의 적극적인 참여를 유도하는 것
Strategy05_09	바쁜 조원들이 있으니까 그냥 조별과제를 대충해서 끝내자고 먼저 말하는 것이 아니라 최대한 일정을 조율해서 완성도 높은 조별과제를 만들어보자고 얘기한다.	학생의 제안은 전체 조원이 참여할 수 있는 시간을 조율하여 조별과제를 완성도 높게 수행하자는 것입니다. 이 경우 교수는 해당 제안에 대해 긍정적인 피드백을 줄 수 있습니다. 다만, 학생들끼리 시간 조율이 어려울 경우 대안적인 방안도 고려할 필요가 있습니다.
Strategy05_10	모두 의견이 다른 상태이기 때문에 먼저 어느 시간이 괜찮은지 물어보고 만날 시간과 장소를 정한다. 무턱대고 무리한 시간조정을 부탁하면 서로 마음이 상할수 있기 때문이다.	학생의 제안은 각 조원의 의견을 먼저 수렴한 후 시간과 장소를 정하자는 것입니다. 이 경우 교수는 해당 제안에 대해 협력적이며 타협적인 자세를 보인다는 점에서 긍정적인 피드백을 줄 수 있습니다.
Strategy05_11	나는 조별 채팅방에 역할을 어떻게 배분하는 것이 좋을지 질문을 던진다. 내가 제안을 먼저 하면, 내가 생각보다 많은 부담을 하고, 다른 조원들은 덜 일 하게 될 수 있다. 따라서 조원의 제안에 따라 타협을 시작한다. 바쁜 사람은 할 수 있는 만큼 하고, 여유가 있는 사람도 너무 큰 부담을 하면 불공평하다.	학생의 제안은 조원들의 역할을 어떻게 배분할 것인가에 대한 질문을 던지고, 조원들의 의견을 수렴한 후 협상을 시작한다는 것입니다. 이 경우 교수는 해당 제안에 대해 학생들이 서로 공정하고 협력적으로 대화를 나누고 있다는 점에서 긍정적인 피드백을 줄 수 있습니다.
Strategy05_12	‘조원 1’의 경우 모이기가 힘드니 어떻게든 참여시키기 위해 먼저 혼자서 할 수 있는 간단한 일을 맡을 것을 제안하기 쉽다. 하지만 그렇게 먼저 제안을 하기보다는 ‘조원 1’이 분담할 수 있는 역할을 협상을 통해 최대한 끌어내는 것이 좋다.	학생의 제안은 바쁜 조원을 고려하여 역할을 분담하는 것에 대한 제안입니다. 이 경우 교수는 해당 제안에 대해 전체 조원이 공동으로 협력하여 조별과제를 완성할 수 있는 방안을 모색하는 것이 필요하다는 피드백을 줄 수 있습니다.
	6. 상대의 문제가 상대방만의 문제로 끝나지 않는다.	6피드백
Strategy06_01	비록 조원3은 좋은 학점에 관심이 없더라도, 조별 과제이기 때문에 ‘조원3 개인의 문제에서 끝나지 않는다’라는 사실을 조원 3에게 이야기하며 협상한다 (특히 조원4의 경우에는 좋은 학점을 필요로 하기 때문이다)	좋은 학점을 받는 것에 관심이 없는 조원 3에게도 조별 과제의 성공은 중요하다는 점을 강조하며 협상을 진행하는 것은 좋은 방향입니다. 그러나, 상대방의 문제가 무엇인지 파악한 후 그 문제에 대한 해결책을 함께 찾아가는 것이 중요합니다.
Strategy06_02	조원1,2,3_- 개인의 사정으로 다수에게 피해가 주는 행동이 옳지 않음을 설명하여 이해시키고, 개인사정으로 참여를 하지 못하고 결국 과제를 수행하지 못한다면 본인의 개인 성적에만 문제가 생기는 것이 아니라 다른 조원들의 성적에도 영향을 줄 수 있으니 서로에게 피해를 주지 말자고 회유한다.	조원들이 개인적인 이유로 참여하지 않을 경우, 팀 전체에 영향을 미칠 수 있음을 알려주셨는데, 이에 대한 구체적인 예시와 함께 설명해주는 것이 좋을 것입니다. 또한, 조원들이 함께 목표를 공유하고, 협력하여 과제를 완성하는 것이 중요하다는 점도 함께 강조해주는 것이 좋을 것입니다.
Strategy06_03	조원 3의 참여를 높일 수 있는 방법으로 책임감을 심어주는 것이 있다. 조원 3이 과제를 하지 않으면 조원 전체가 피해를 본다는 것을 일깨워주고 과제를 하지 않는 것이 조원 3뿐만 아니라 조원 전체에 피해를 준다는 것을 알려줄 것이다.	조원 3이 과제를 하지 않으면 조원 전체가 피해를 본다는 것을 일깨워주는 것은 좋은 접근 방식입니다. 그러나 학생에게 더 추가적으로 알려줄 수 있는 것은 조원 3이 과제를 하게 되면 그 결과 자신의 성적이 올라갈 뿐 아니라 조원 4도 장학금을 받을 수 있는 기회가 더욱 커진다는 것입니다. 따라서 학생에게는 조원 3의 참여를 높일 수 있는 또 다른 방법으로 이러한 긍정적인 면을 강조해 볼 수 있습니다.
Strategy06_04	조원 1의 경우 아르바이트를 섣불리 포기하면 다른 아르바이트생이나 가게의 주인에게 피해가 갈 수 있으므로 ‘1주일 뒤에 조별과제로 인해 일을 하지 못할 것 같다’라는 식으로 넉넉한 기간을 두고 연락을 드리라고 제안했다.	조원 1이 아르바이트를 하는 이유를 고려하여 넉넉한 기간을 두고 연락을 하도록 제안하는 것이었습니다. 따라서, 이 학생의 답변은 협상전략 6을 고려하여 상대방의 문제가 상대방만의 문제로 끝나지 않는다는 점을 잘 이해하고 있습니다. 피드백으로는, 조원 1의 상황에 대해 상대방의 문제를 고려한 좋은 대처 방법을 제안하고 있다는 점을 언급하며, 더 나은 결과를 얻기 위해 상대방과의 대화를 통해 합리적인 조치를 취해보는 것도 고려해 볼 수 있을 것입니다.
Strategy06_05	조원 1은 아르바이트를 해서 용돈을 버는 것은 좋지만 이는 조별활동을 할 시간이 없을 수 있다. 그렇다고 아르바이트를 하지 말리고 하는 것은 고용주나 사람들의 생계에 문제를 미칠 수 있기 때문에 아르바이트 시간 중간중간에 할 수 있는 아이디어 도출이나 의견수집 등의 시간이 오래 걸리지 않는 역할을 분배한다.	조원 1이 아르바이트로 인해 모이기 어렵다면, 다른 조원들이 그의 역할을 대신할 수 있습니다. 또한, 조별과제에 필요한 시간을 조정해 볼 수 있습니다.
Strategy06_06	조원1_상대방이 아르바이트로 인해 많이 모이기 힘들어서 생기는 문제는 조원 1에서 끝나지 않고, 모두가 피해보는 것임을 말해준다.	조원 1의 아르바이트와 같은 문제는 조원 1만의 문제가 아니라, 팀 전체에 영향을 미칠 수 있습니다. 따라서, 조원들이 함께 해결책을 찾아내야 한다는 것을 강조해주는 것이 좋을 것입니다.
Strategy06_07	조원 1,2의 바쁨은 그들의 바쁨으로 끝나는 것이 아니라 낮은 성적으로 인해 조원 4에게 피해가 갈 수 있음을 상기시킨다.	조원 1과 2의 바쁨을 고려하여, 그들이 할 수 있는 역할을 분담해 볼 수 있습니다. 이를 통해 조원 4에게 피해가 가는 것을 방지할 수 있습니다.
Strategy06_08	조원1의 알바 빠짐은 매장과 가정의 경제 형편의 문제로 이어질 수 있다. 조원2의 동아리 불참은 동아리 공연 활동 등에 문제가 될 수 있다. 따라서 아르바이트와 동아리 활동 시간을 고려해 시간과 역할을 분배했다.	조원 1과 2의 문제가 각각 매장과 가정의 경제 형편, 동아리 활동 등에 영향을 줄 수 있다는 점을 고려하여, 시간과 역할을 분배하여 협상하였습니다. 이 학생의 답변도 조원 1과 2의 문제가 상대방만의 문제로 끝나지 않는다는 전략을 활용하여 상황을 해결하려고 노력한 좋은 예입니다.
Strategy06_09	조원들에게 자신이 참여하지 않으면 남이 피해를 뿌리는 것을 각인시켜 서로 배려를 유도한다.	서로에게 배려를 유도하는 것은 협력의 핵심입니다. 따라서, 조원들이 자신이 참여하지 않으면 다른 조원들에게 불이익이 가는 것을 인지하도록 강조하면서 협력 요청을 해 볼 수 있을 것입니다.
Strategy06_10	조원이 아르바이트 때문에 바쁜 것은 조원1만의 문제가 아니므로 조원 1에게 협력을 요구한다.	상황을 고려했을 때, 아르바이트 때문에 모이기가 어렵다는 것은 조원 1만의 문제가 아니기 때문에 협력 요청이 필요합니다. 하지만, 협상전략6에서 언급한 것처럼 조원 1의 문제가 전체적으로 영향을 미칠 수 있다는 점을 강조하면서, 조원 1의 참여를 독려하는 방식으로 제안할 수 있을 것입니다.
Strategy06_11	모친 1.2.3의 비협조적인 참여는 모양이나 3월 4에게 피해를 끼치는 행동임을 인지시킨다.	비협조적인 참여는 다른 조원들에게 피해를 끼칠 수 있다는 점을 강조하며, 모든 조원들이 함께 협력하여 조별 과제를 완성하는 것이 중요하다는 것을 이야기하는 것이 좋습니다.
Strategy06_12	조원1은 현실적으로 모이기가 힘들기 때문에 계속해서 모임을 강조할시 조 전체적으로 악영향이 생긴다. 그의 문제를 고려해서 온라인 모임을 협상한다.	학생의 답변에서는 조원 1이 모이기가 어려울 때, 온라인 모임을 협상하여 상황을 해결하려고 노력하였습니다. 이 학생의 답변도 조원 1의 문제가 상대방만의 문제로 끝나지 않는다는 전략을 활용하여 상황을 해결하려고 노력한 좋은 예입니다.
Strategy06_13	조원2,3은 프리라이딩을 통해 개인의 안위는 얻을 수 있겠지만 나머지 조원들의 원성을 얻게 될수 있다. 그 점을 인지하고 있는가? 공부 이외의 활동들에 관심이 있는 것 같아보인다. 하지만 조별과제라는 것도 크게 보면 결국 다양한 사람들과의 교류이다. 같이 2주동안 열심히 해보자!	학생의 답변에서는 조원 2와 3이 개인의 안위를 위해 프리라이딩을 할 경우, 다른 조원들의 원성을 얻게 될 수 있다는 점을 강조하고, 조별과제라는 것은 결국 다양한 사람들과의 교류라는 점을 이해하도록 설득하였습니다. 이 학생의 답변도 조원 2와 3의 문제가 상대방만의 문제로 끝나지 않는다는 전략을 활용하여 상황을 해결하려고 노력한 좋은 예입니다.
Strategy06_14	조원3은 자신은 좋은 학점을 안 받아도 된다며 과제에 비협조적인 태도를 보였으나, 나는 조원 1명이 빠지면 조별과제가 정상적으로 진행될 수 없고, 조장으로서 모든 조원을 이끌어 나가야 한다고 설득해 참여시켰다	학생의 답변에서는 조원 3이 협조적이지 않은 태도를 보일 때, 조별과제가 정상적으로 진행될 수 없으므로 조장으로서 모든 조원을 이끌어 나가야 한다는 점을 강조하고, 설득하여 참여시켰습니다. 이 학생의 답변은 조원 3의 문제가 상대방만의 문제로 끝나지 않는다는 전략을 활용하여 상황을 해결하려고 노력한 좋은 예입니다.
Strategy06_15	조원 1의 아르바이트 활동이, 조원 1만의 모일 시간 부족 문제로 끝나는 것이 아니라, 모이지 못해 자세한 대면 토의가 불가능하기 때문에, 결국에는 조의 과제의 질 하락으로 이어져 ‘나’와 조원 4, 결국엔 그뿐만 아니라 모두에게 피해를 줄 수 있음을 설득한다.	학생이 학점에 관심이 없는 경우, 이 학생이 조별 과제에 참여하지 않을 경우 그 학생이 갖게 될 결과를 명확히 알리는 것은 협상 전략 중 하나이다. 또한, 그 학생이 조별 과제를 수행함으로써 얻게 될 이점들을 강조해주는 것도 도움이 될 수 있다. 예를 들어, 조별 과제를 성공적으로 완료하면 그 학생이 학교나 기업에서 인정받을 수 있는 좋은 경험이 되며, 이를 통해 그 학생이 더 나은 기회를 얻을 수 있게 된다는 것을 설명해줄 수 있다.
Strategy06_16	조원 1이 금전적 이득을 위해 아르바이트를 하느라 조별과제에 참여하지 않는 것이 조원 4의 금전적 손해로 이어질 수 있다는 것을 조원 1에게 알린다.	학생이 아르바이트 때문에 모임에 참여하지 못하는 경우, 다른 조원들이 그 학생의 결석으로 인해 어떤 손해를 입을 수 있는지 알리는 것은 협상 전략 중 하나이다. 이러한 방법은 학생에게 그 결석이 다른 사람들에게 어떤 영향을 미칠 수 있는지 알려주는 것으로, 그 학생이 조별 과제에 참여할 의지를 높이는 데 도움이 될 수 있다. 또한, 학생의 아르바이트 일정과 조별 과제 일정을 조율하여 가능한 경우에는 조별 과제에 참여하도록 유도할 수 있다.
Strategy06_17	조원 2: 동아리 활동의 성격에 따라 많이 다를 것으로 예상한다. 동아리 연습이나 모임이 대회가 얼마 남지 않았거나, 당장 중요한 공모전이 있는 등 어쩔 수 없이 많은 경우가 있다. 이럴 경우 별도로 모임을 위한 시간을 내기 어려울 수 있으므로 조별 과제 진행 사항을 간단히 알려주며 해야 할 역할을 기한을 정해 알려주도록 한다. 그리고 이런 바쁜 일정을 갖고 있는 친구에게는 최대한 일찍 공지를 하여 시간 확보를 충분히 할 수 있도록 돕는다.	학생이 동아리 활동에 바쁜 경우, 그 학생의 시간 제약을 고려하여 일찍 공지하고 기한을 정해주는 것은 협상 전략 중 하나이다. 하지만 이것만으로는 조별 과제를 성공적으로 완료하기 어려울 수 있다. 따라서, 협상 담당자로서 조원 2와 함께 협력적인 대화를 통해 서로의 관심사와 우려사항을 공유하고 이를 해결할 수 있는 대안을 찾는 것이 중요하다.
Strategy06_18	조장인 나와 조원 4는 모두 높은 질의 조별과제를 목표로 두고 있다. 이를 활용하여 조원 4의 문제가 나에게도 영향을 미친다는 공감대를 형성하면 과제의 각 파트를 나눌 때 보다 수월하고 적극적기에 할 수 있다.	좋은 방향으로 생각하고 있습니다. 조원 4의 문제가 전체적으로 영향을 미치기 때문에 그 문제를 해결하기 위해 조원 전체가 협력해야 합니다. 또한, 조원 4가 장학금을 받기 위해 좋은 성적을 필요로 한다는 것을 고려하여 조원 전체가 더욱 열심히 노력하도록 독려해 볼 수 있을 것입니다.
Strategy06_19	조원 3은 좋은 학점을 받는 것에 관심이 없으나 나는 조장으로서 조별 활동을 이끌어야 할 책임이 있고 조원 4는 장학금을 위해 조별 활동을 열심히 해야 할 이유가 있다. 조원 3이 불성실하게 참여하는 것은 자신의 성적뿐 아니라 다른 사람들에게도 영향을 미친다는 것을 인지시켜 참여하도록 유도한다.	조장으로서 조별 활동을 이끌어야 할 책임이 있기 때문에 조원 3이 불성실하게 참여하는 것은 문제가 될 수 있습니다. 학생이 강조한 대로, 다른 사람들에게 영향을 미친다는 것을 인지시켜 참여하도록 유도하는 것은 좋은 접근 방식입니다. 그러나 학생에게 더 추가적으로 알려줄 수 있는 것은 조원 4도 조별 활동에서 좋은 성적을 얻기 위해 노력하고 있다는 것입니다. 따라서 학생에게는 조원 3이 조별 활동에 적극적으로 참여함으로써 다른 조원들도 동기부여를 더욱 받을 수 있는 이점이 있다는 것을 강조할 수 있습니다.
Strategy06_20	조원1,2,3에게 개인 과제가 아니라 조별과제라는 점을 강조한다. 자신이 바쁘거나 학점에 연연하지 않는다고 해서 자신의 뜻대로만 행동하는 것이 자신의 문제로만 끝나는 것이 아니라, 다른 조원에게 피해가 될 수 있음을 말해준다.	조원들이 개인적인 이유로 참여하지 않을 경우, 다른 조원들에게 피해가 가게 됨을 강조해주셨는데, 이를 구체적인 예시와 함께 설명해주는 것이 좋을 것입니다. 또한, 팀의 목표를 공유하고, 조원들이 함께 협력하여 목표를 달성하는 것이 중요하다는 점도 함께 강조해주는 것이 좋을 것입니다.
Strategy06_21	조원들이 시간을 내줄 수 없는 문제는 단순히 개인의 참여도만을 떨어트리는 것이 아니라 전체 조별과제의 완성도에 문제를 가져온다는 것을 알려 조원 1,2의 참여를 독려한다.	조원들의 참여도가 전체적인 완성도에 영향을 미친다는 점을 잘 이해하고 있습니다. 따라서, 조원 1,2의 시간이 부족한 상황에서도 협력을 유도하고, 전체적인 조별과제의 완성도를 높이기 위한 대안을 제시하는 것이 좋을 것입니다.
Strategy06_22	전략2와6_조원3이 중요시 하는 것과 조원4가 중요시 하는 것을 서로 알게 해주며 상대적 가치와 그로 인해 생기는 문제를 이야기해준다.	조원 3이 중요시하는 것과 조원 4가 중요시하는 것을 고려하여, 상호적인 이익을 고려한 조별활동 계획을 세울 수 있습니다. 이를 통해 모든 조원들이 협력적으로 일할 수 있도록 도와줄 수 있습니다.
Strategy06_23	나는 조원 3에게 스스로의 학점은 자기 자신의 책임이지만, 조별과제는 조원 모두에게 영향을 미치는 활동이니 조별과제 성적에 연연하지 않는다고 스스로의 문제로 끝날 것이란 생각을 하면 안된다고 설득할 것이다. 조원 모두에게 피해를 끼치지 않는 선에서의 자유만 인정할 것이라고 분명히 밝힐 것이다.	조원 3이 스스로의 문제로 생각하며 무관심한 태도를 취하는 것은 조별 과제의 성공을 저해할 수 있다는 점을 강조하며, 조원 모두가 함께 협력하여 목표를 달성하는 것이 중요하다는 것을 이야기하는 것이 좋습니다.
Strategy06_24	비록 조원 3은 좋은 학점 받는 것에 관심이 없을수도 있지만 나 포함 나머지 조원들은 그러하지 않을 확률이 높다. 조원 3이 독단적으로, 이기적으로 나태하게 행동하다보면 나머지 조원들에게 상대적 박탈감 및 동기부여가 결여되기 때문에 다수/공공의 이익을 위해서라도 최대한 조원 3을 설득하겠다.	조원 3의 개인적인 욕구와 태도가 다수의 이익을 저해할 수 있다는 것을 분명히 이야기하며, 조원 3과 함께 공동의 목표를 설정하고 그에 따른 역할과 책임을 분담하는 방식으로 협상을 진행하는 것이 필요합니다.
Strategy06_25	조원1과 조원2, 조원3의 문제가 자신들만의 문제로 끝나지 않고, 팀원 모두에게 피해를 끼칠 수 있음을 강조하여 협상시 어느정도 조원 1, 2, 3이 활동에 참여해야함을 이끌어냈다.	조원 1과 2, 3의 문제가 팀 전체에 영향을 미칠 수 있음을 말해주셨는데, 조원들이 활동에 참여해야 한다는 점을 명확히 해주는 것이 좋을 것 같습니다. 조원들이 모두 함께 고민하고 협력하여 과제를 완성하는 것이 중요합니다.
Strategy06_26	조원 1,2,3이 조별활동에 참여하지 않는 것은 조장에게 그대로 손해가 된다. 물론, 그들에게도 문제가 발생하겠지만, 조원 4와 나에게까지 피해가 온다.	조원 1,2,3이 조별활동에 참여하지 않는 것이 손해를 초래할 수 있다는 것을 상기시키고, 그들과 함께 역할을 분담할 수 있는 방법을 모색해 볼 수 있습니다.
Strategy06_27	조원 2의 동아리 활동은 조원 2 개인만의 문제가 아니라 동아리 전체의 문제와도 연결된다. 일방적으로 조별과제 일을 배분하지 않고 동아리 활동일정을 참고해 기한을 설정한다.	동아리 활동이 조원 2 개인만의 문제가 아니라 동아리 전체의 문제와도 연결된다는 것을 강조하는 것은 좋은 접근 방식입니다. 그러나 학생이 제안한 대로, 조별과제 일을 일방적으로 배분하지 않고 기한을 동아리 활동일정에 맞춰 설정하는 것은 조원 2가 더욱 동아리에 적극적으로 참여할 수 있도록 돕는 좋은 방법입니다.
Strategy06_28	같은 목표를 향하고 있고, 서로가 서로의 학점에 영향을 미치기 때문에, 개인적 사유를 너무 봐주지 않고 약속시간을 대략 정해 놓아 그 시간에 꼭 만나도록한다.	개인적인 사유를 배려해주면서도, 다수의 이익을 위해 약속 시간을 정하고 함께 노력하여 조별 과제를 완성하는 것이 좋습니다. 그러나, 상대방의 문제가 무엇인지 파악한 후 그 문제에 대한 해결책을 함께 찾아가는 것이 중요합니다.
Strategy06_29	조원들마다 각자의 사정이 있지만 한 사람씩 사정을 봐주다 보면 조별과제가 원활하게 이루어지지 않을 수 있음을 말한다.	개인별 상황에 대한 이해도가 필요하다는 점에서 고려할 만한 점이 있습니다. 하지만, 조원 각각의 상황에 대한 고려가 조별과제의 완성도에 직접적인 영향을 미칠 수 있기 때문에, 모든 조원들이 협력하면서 완성도를 높이기 위한 대안을 고민해 볼 필요가 있습니다.
Strategy06_30	조원들 개개인의 참여분제가 결과로 이어져 모두에게 문제가 된다는 것을 조원들에게 인지시켜준다.	"조원들에게 인지시켜준다"라는 말이 모호합니다. 조장으로서는 조원들에게 문제를 인지시키는 것뿐만 아니라, 어떻게 조원들의 참여를 유도할 수 있는지도 생각해야 합니다. 예를 들어 조원들의 시간표를 고려해 일정을 조율하는 등의 대안을 제시할 수 있습니다.
Strategy06_31	조원3의 학점에 대한 무관심한 태도가 조의 분위기나 사기에 영향을 끼칠 수 있기 때문에 이 점을 양해를 구했다. (조원들과 다 같이 있는 자리에서 조별과제인 점을 언급하며 모두의 참여를 독려하는 방식으로)	"인지하고 있는가?"라는 말이 약간 강제적인 느낌이 있습니다. 조원2와 3이 다른 조원들의 원성을 얻게 될 수 있다는 것을 인지하도록 유도하는 것이 좋을 것입니다. 또한, 조별과제에서는 다양한 사람들과의 교류가 중요하다는 것을 강조하면서, 조원들에게 어떤 참여 방법을 제안할 수 있는지도 생각해보면 좋을 것입니다.
Strategy06_32	조원3이 좋은 학점을 받지 못하는 문제가 조원3만의 문제로 끝나지 않음을 인식하여 우리 조 전체가 좋은 학점을 받지 못하는 문제가 발생하지 않도록 조원3의 참여까지 적극적으로 독려한다.	"양해를 구했다"는 말이 모호합니다. 조원3의 무관심한 태도에 대해 어떻게 대처했는지 자세히 설명하면 더 좋을 것입니다. 예를 들어, 어떤 말을 사용하여 조원3에게 참여를 요청했는지, 조원들의 반응은 어땠는지 등을 구체적으로 기술할 수 있습니다.
	7. 상대방의 표면적인 입장이 아니라 상대방이 원하는 것이 무엇인지 파악하라.	7 피드백
Strategy07_01	현재 모든 조원들이 상황과 입장이 다르기 때문에 협력을 위해서 결국 각자가 원하는 것이 무엇인지 파악해서 타협해야 한다.	조원4가 좋은 성적을 받아야 하는 이유를 파악하여, 다른 조원들을 설득하는 것은 협상에서 상대방이 원하는 것을 파악하고, 이를 활용하여 타협점을 찾는 전략입니다. 그러므로 조원4가 성적을 받아야 하는 이유를 이해하고, 그에 맞는 대안을 모색하여 모든 조원이 만족할 수 있는 해결책을 찾아보는 것이 좋습니다.
Strategy07_02	조원4에게 본인이 좋은 성적을 받고 싶어함을 상기시켜 다른 조원들을 설득하는 것을 돕기를 요청한다.	조원4에게 본인이 좋은 성적을 받고 싶어함을 상기시켜 다른 조원들을 설득하는 것을 돕기를 요청한다.
Strategy07_03	조원4가 장학금을 받고자 하는 이유를 파악한다.	조원4가 장학금을 받고자 하는 이유를 파악하는 것은 협상에서 상대방이 원하는 것을 파악하고, 이를 활용하여 타협점을 찾는 전략입니다. 조원4가 장학금을 받아야 하는 이유와, 이를 위해 어떤 성적이 필요한지 등을 이해하고, 모든 조원이 만족할 수 있는 해결책을 모색하는 것이 좋습니다.
Strategy07_04	조원3이 좋은 학점을 받는 것에 왜 관심이 없는지 물색한다. 또한 그렇다면 어떤 것에 관심이 있고 그것을 어떻게 활용하면 과제에 적극적으로 참여할 지 고민한다.	조원3의 관심사와 그것이 과제 수행에 어떤 영향을 미칠지 파악하는 것은 협상에서 상대방이 원하는 것을 파악하고, 이를 활용하여 타협점을 찾는 전략입니다. 조원3이 왜 좋은 학점을 받는 것에 관심이 없는지, 대신 어떤 것에 관심이 있는지를 파악하고, 그것을 과제 수행에 활용할 수 있는 방안을 모색하는 것이 좋습니다.
Strategy07_05	조원3이 좋은 학점을 받는 것에 관심이 없는 것은 표면적인 입장이고 상대방이 원하는 것은 많지 않은 과제량 일 것이다. 그러므로 해야할 일에서 쉬운 부분 혹은 양이 적은 부분을 분배했다.	조원3의 관심사가 표면적인 것이 아니라, 더 깊게 파악해야 한다는 점에서 협상전략을 적극적으로 활용한 것 같습니다. 하지만 조원4의 입장과 관심사에 대해서는 언급이 없는데, 이를 파악하고 그에 맞는 대안을 모색하는 것도 중요합니다. 따라서 조원4의 입장과 관심사를 파악하여, 모든 조원이 만족할 수 있는 해결책을 모색하는 것이 좋습니다.
Strategy07_06	조원3은 좋은 학점을 받는 것에는 관심이 없기 때문에 조별 과제를 해야 하는 동기를 부여해 주거나 책임감을 심어주어야 한다. 따라서 조원3의 좋은 학점을 받는데 관심이 없다는 단순한 사실에 숨겨진 원인을 파악해. 조원3의 참여를 이끌어 낼 수 있는 동기를 부여해야 한다. 만약, 동기부여가 되지 않을 경우 조원3이 희망하는 역할을 파악해 이를 할당한다.	조원 3이 좋은 학점에 관심이 없다는 사실에 대해 파악하는 것이 중요하다고 강조해 줄 수 있습니다. 그리고 조원 3의 참여를 이끌어 낼 수 있는 동기를 부여하기 위해, 그들이 담당할 수 있는 역할을 찾아내고 이를 할당해 주는 등, 조원 3의 관심사와 일치하는 방식으로 조별과제에 참여하게끔 유도할 수 있는 방법에 대해 제안할 수 있습니다.
Strategy07_07	조원2가 동아리가 바쁘다고 하는데 진짜 바빠서 못오는 것이 맞는지 다른 의도가 있는 것인지 물어본다.	조원 2가 동아리 활동이 바쁘다고 말하는 것이 진짜로 바빠서 못 오는 것인지, 아니면 다른 이유가 있는지 물어봐야 한다고 강조해 줄 수 있습니다. 그리고 그들이 동아리 활동과 조별과제 모두를 조화롭게 처리할 수 있도록, 동아리 활동 일정과 조별과제 일정을 조율하는 방법 등에 대해 제안할 수 있습니다.
Strategy07_08	조원2가 동아리 활동으로 바쁘다 말하는 것이 혹여나 조별과제에서 큰 부분이나 일을 책임지기 곤란하거나 싫다는 마음을 우회해서 표현했을 수도 있음을 염두에 둘 것이다. 이 또한 아닐 수도 있다는 사항 또한 명심하며 그리 큰 부담없이 개인 카톡과 같은 매체를 선택해 속마음을 얘기해보도록 유도할 것이다. 만약 실제로 동아리 활동의 명분하에 조별 과제의 부담이 불편한 것이라면 나, 또는 다른 조원과 함께 할 수 있는 역할(자료조사 또는 대본 작성)을 분담해서 심리적 부담을 줄여줄 것이다.	20225011 학생에게는, 조원 2가 동아리 활동으로 바쁘다는 것이 조별과제에서 책임지기 어렵거나 싫다는 마음을 우회해서 표현한 것일 수도 있으므로, 이를 염두에 두어야 한다고 강조해 줄 수 있습니다. 또한, 조원 2가 속마음을 얘기할 수 있는 환경을 제공하고, 그들이 부담 없이 의사소통할 수 있도록 유도하는 방법에 대해 제안할 수 있습니다. 그리고 조원 2가 실제로 동아리 활동 때문에 조별과제를 처리하기 어려울 경우, 다른 조원과 함께 역할을 분담하거나, 자료조사나 대본 작성 등 다른 방식으로 기여할 수 있는 역할을 찾아내는 방법에 대해 제안할 수 있습니다.
Strategy07_09	조원2_동아리 활동을 하고 싶은 건지, 놀고 싶은 건지를 파악한다. 이후 전자였다면 조원 1처럼 전략 6을, 놀고 싶은 것이었다면 교수님게 말을 하는 등 전략 13을 활용하여 다른 방안을 찾아본다.	좋은 질문을 하였고, 조원 2가 원하는 것을 파악하는 것이 협상에서 중요하다는 점을 잘 이해하였습니다. 그러나, 조원 2의 원하는 것을 파악한 후에도 어떻게 대응할지 구체적인 전략을 제시하지 못했습니다. 조원 1처럼 전략 6을 활용할 수도 있지만, 더 적합한 전략이 있을 수도 있습니다. 다양한 전략을 고려하고 구체적으로 제시해보세요.
Strategy07_10	조원1이 아르바이트를 많이 하는 이유는 부족한 등록금에 보태기 위해서이다. 그래서 조별과제를 어차피 해야 하는 것이니 조별과제도 열심히 하고 학점도 잘 받아서 아르바이트를 조금 줄이고 장학금을 목표로 하는 것을 제안했다.	조원 1의 상황을 잘 이해하고, 조원 1이 원하는 것을 파악하여 대처하는 전략을 제시하였습니다. 그러나, 조원 1이 원하는 것이 아르바이트를 줄이는 것이 아닐 수도 있으므로, 보다 다양한 가능성을 고려해보세요.
Strategy07_11	조원1은 참가가 적어도 가장 합리적인 이유가 있다. 조별과제에 덜 참가하는 것이 목표라기보다는 알바에 모두 참가하는 것을 원할 것이다. 알바 날짜를 미리 알아두고, 연속성이나 토론이 덜 필요한 ppt 제작 등의 업무를 제안한다.	조원 1의 상황을 잘 이해하고, 업무를 잘 분배하는 전략을 제시하였습니다. 그러나, 조원 1이 원하는 것이 알바 참가가 적은 것이 아닐 수도 있으므로, 보다 다양한 가능성을 고려해보세요.
Strategy07_12	조원1은 만나서 과제하고 싶지 않기 때문에 모두가 시간이 되는 저녁에 줌회의로 과제하자고 제안한다.	좋은 질문을 하였고, 조원 1이 원하는 것을 파악하고 대처하는 전략을 제시하였습니다. 그러나, 다른 조원들의 상황과 의견을 고려하지 않았으므로, 전체적인 조화를 고려한 전략을 더 추가로 제시해보세요.
Strategy07_13	조원1과 조원2의 경우, 아르바이트와 동아리로 바쁘다고는 하나, 만날 시간이 전혀 없는 것은 아닐 것이다. 아마 아르바이트와 동아리 활동을 마친 뒤에는 지치기 때문에 약속 장소까지 이동해서, 과제를 하고 싶지 않다는 심리일 것이다. 따라서 아르바이트, 동아리 활동 장소와 근접한 곳에서 조별활동을 진행한다. 또한, 피곤한 상태로 활발한 토의를 하기는 어려울 것이므로 미리 아이디어를 적어오거나 자료를 찾아오는 식으로 준비해오면 적극적으로 참여하지 않아도 눈치나 핀잔을 주지 않을 것이며 금방 자리를 파할 것임을 사전에 약속한다.	조원 1과 2의 경우, 상대방이 원하는 것을 파악하고 그에 맞게 대응하는 전략이 적절하게 활용되었습니다. 그러나, 상대방의 입장을 파악하고 그에 맞는 전략을 수립하는 과정에서 상대방의 심리나 의도를 추측하는 부분이 존재하는데, 이는 조원들과 직접적인 대화를 통해 정확한 정보를 수집하는 것이 중요합니다.
Strategy07_14	조원1,2,3은 사실 조별과제에 할애할 ‘시간’이 부족하다 또는 아깝다는 숨은 의도가 있기에 ‘함께 과제를 해결하다보면 그리 오래 걸리지 않는 것이 과제이다’를 어필한다.	조원들이 과제에 할애할 시간이 부족하다는 사실을 파악하고, 함께 과제를 해결하면 빠르게 완료할 수 있음을 어필하는 전략이 적절하게 활용되었습니다. 그러나, 상대방의 심리나 의도를 추측하는 부분이 존재하는데, 이는 조원들과 직접적인 대화를 통해 정확한 정보를 수집하는 것이 중요합니다.
Strategy07_15	조원1,2 가 원하는것이 시간조절이라는것을 파악하고(7),
Strategy07_16	조원1 : 아르바이트를 하는 이유는 돈을 벌기 위한 것이며 대학교에서 수업을 듣는 것 또한 잘 졸업하고 좋은 일자리를 얻어 돈을 벌기 위한 것. 장기적인 관점에서 좋은 학점, 좋은 조별과제 결과를 통해 이후 면접에서 ‘나’라는 사람을 잘 보여줄 수 있다면 취업에서 더 유리할 것이다. 큰 관점에서 돈을 벌 수 있는 방법을 모색해보자. 남는 시간을 열심히 활용해보자.	조원 1의 경우, 상대방이 원하는 것을 파악하고 그에 맞게 대응하는 전략이 적절하게 활용되었습니다. 그러나, 개인적인 이익에 초점을 맞춘 전략보다는 공동의 목표를 설정하고 그에 따른 역할과 책임을 분담하는 방식으로 협상을 진행하는 것이 더욱 효과적일 수 있습니다. 또한, 다른 조원들의 의견과 조화를 이루는 과정에서 상대방과의 대화와 타협이 필요한 부분이 존재하는데, 이 부분도 고려해야 합니다.
Strategy07_17	조원 3이 학점을 잘 받는 것에 관심이 없는 것이지 조별 활동에 참여를 잘 안하지는 않을 수 있으니 끊임없이 조원 3에게 같이 해보자고 제안을 해야한다.	조원 3에게 같이 해보자고 제안하는 전략은 적극적이고 적절하게 활용되었습니다. 그러나, 조원들 간의 대화와 타협이 필요한 부분이 존재하는데, 이를 고려하여 협상을 진행하는 것이 더욱 효과적일 수 있습니다.
Strategy07_18	조원 3이 학점 받는 것에 관심이 없지만, 원하는 것이 무엇인지 파악함으로써 조별 과제에 걸맞은 역할을 제시할 수 있다. 학점이 아닌 조별 과제 그 자체가 행동 유인이 되게 만드는 것이다.	학생이 제시한 협상전략은 조원 3의 원하는 것이 무엇인지 파악하여 조별 과제에 걸맞은 역할을 제시하는 것입니다. 이는 상대방의 관점에서 생각하고 행동하는 것이 중요하다는 협상의 기본 원칙을 잘 따르고 있습니다. 그러나 조원 3이 원하는 것이 학점이 아니라면, 다른 욕구를 파악해보고 이에 맞춰서 협상 전략을 세우는 것이 좋을 수도 있습니다.
Strategy07_19	조원 3이 조별활동에 적극적이지 않은 이유가 좋은 학점을 받는 것에 관심이 없기 때문이라면, 성적이 동인이 되기 어려우므로 다른 욕구를 파악하여(ex. 조별 과제를 할 시간에 애인과 시간을 보내고 싶다) 조원 3을 이해하고 이를 통해 조별과제에 대한 새로운 욕구를 심어준다. (ex. 애인에게 멋지게 보이고자 하는 욕구를 활용)	학생이 제시한 협상전략은 조원 3의 욕구를 파악하고 그에 맞는 협상 전략을 세우는 것입니다. 이는 상대방의 입장을 이해하고 그에 맞게 대처하는 것이 중요하다는 협상의 기본 원칙을 잘 따르고 있습니다. 그러나 다른 조원들과의 협력을 위해서는 조원 3의 욕구가 다른 조원들의 이익에도 부합하는지 검토하는 것이 필요합니다.
Strategy07_20	조원 3은 좋은 학점을 받는 것에 관심이 없다고 하지만 실제로는 조원 간의 친목에는 관심이 있을 수 있다. 조원 3의 성향을 파악하고 사회적 동인이 강하다면 조별과제를 통한 친밀감을 느낄 수 있도록 모임 후 뒷풀이 시간을 갖는다.	학생이 제시한 협상전략은 조원 3의 성향을 파악하고 이를 활용하여 친밀감을 느낄 수 있도록 하는 것입니다. 이는 상대방과의 관계를 쌓아가는 것이 협상에서 중요하다는 원칙을 잘 따르고 있습니다. 그러나 조별과제를 위해서는 성격과 개인적인 욕구보다는 목표와 계획에 따라 역할을 분담하는 것이 좋을 수 있습니다.
Strategy07_21	조원 3에게 좋은 학점을 받는 것에 관심이 없는 이유를 물어보니 과제에 많은 시간을 투자하는 것이 싫다는 답을 받았다. 그래서 상대적으로 준비 시간이 덜 드는 발표 역할을 조원 4 에게 맡겼다.	학생이 제시한 협상전략은 조원 3의 욕구를 이해하고 그에 맞게 대처하는 것입니다. 그러나 조원 4에게 발표 역할을 맡기는 것은 다른 조원들의 이익에도 부합하는지 검토해야 합니다. 또한, 조원 3과의 협력을 위해서는 다른 조원들과의 역할 분담을 상의하고 조정하는 것이 중요합니다.
Strategy07_22	조원 3: 실질적으로 좋은 학점을 바라지 않는 듯 보여 열의를 보이지 않을 것으로 보이지만 근래 의예과 입시의 특성상 학생에게 몇 가지 특징이 있을 것이라고 예상이 된다. 우선 한가지 예상 가능한 것은 학생 개인의 완벽주의와 주변의 기대로 인한 압박에 지쳐 번아웃을 겪고 있을 가능성, 그 이외에도 개인적인 사정 등으로 인해 학업을 진행하기 어려울 수 있다. 부담이 되지 않을 만한 것, 어느 정도 책임이 덜한 부분을 부탁하도록 한다. 이해하기 쉽고 정리가 용이한 부분의 자료 조사를 요구하거나, ppt를 간단히 정리해서 개요를 작성할 수 있도록 하는 등의 일을 맡겨 적당한 성취감과 효용감을 주어 동기를 부여하도록 한다.	조원 3은 실질적으로 좋은 학점을 바라지 않는 듯 보이지만, 학생 개인의 압박감 등 여러 요소로 인해 열의가 부족할 수 있다는 점을 파악하고 그에 따른 일의 분배를 제안하는 것이 좋습니다.
Strategy07_23	조원 2의 입장이 무엇인지를 표면적으로 보지 말고 상대방이 원하는 것을 파악한다.	조원 2가 동아리 활동으로 바쁘다는 것을 이해하고, 그에 따른 토의 방식이나 일의 분배 방식을 물어보는 것으로 상대방의 원하는 것을 파악하고 협상을 진행할 수 있습니다.
Strategy07_24	조원 2는 표면적으로 동아리 활동이 바쁘다는 입장을 내비치고 있다. 하지만, 그로 인해 참여율이 떨어지는 것을 원하지 않을 수도 있으므로, 조원 2가 바라는 토의 방식이나 일의 분배 방식을 물어보고 다른 조원들과 입장을 조율하여 분배한다.	조원 2가 동아리 발표를 위한 자료 제작으로 바쁘다는 것을 이해하고, 그 일부를 도와줌으로써 조별 과제에 참여할 수 있도록 하는 것이 좋습니다.
Strategy07_25	조원 2가 조별 과제에 참여하고자 하지만 구체적으로 동아리 발표에 필요한 자료 제작 때문에 바쁘다는 것을 파악한 후, 이를 일부 도와주어 조별 과제에 참여할 수 있도록 한다.	조원 2가 동아리 활동으로 바쁘다는 것을 파악하고, 그에 따른 협상 방안을 모색하는 것이 좋습니다.
Strategy07_26	조원 1이 아르바이트를 많이 해서 만나기 어렵다는 것이지 하기 싫다는 것이 아니므로 과제에서 자료조사/ppt 제작 등의 수합의 역할을 맡게 한다.	상대방의 입장과 욕구를 고려하여 역할을 분담하는 것은 협상 전략7에 부합하고 있습니다. 하지만 아르바이트와 같은 개인적인 이유로 모임이 어려운 조원 1에게 자료조사와 PPT 제작과 같은 중요한 역할을 부여하는 것이 과제의 완성도와 팀원들의 만족도에 어떤 영향을 미칠지 고려해봐야 할 것입니다.
Strategy07_27	조원 1은 돈이 필요한 것이다. 같이 학점을 잘 받아서 장학금을 받자고 꼬신다.	조원 1의 입장과 욕구를 고려하여 함께 학점을 잘 받아서 장학금을 받자고 제안하는 것은 협상전략7에 부합하고 있습니다. 그러나 다른 조원들도 함께 학점을 잘 받는 것이 중요하다는 관점을 공유하면서, 다양한 동기부여 요인을 제시하는 것이 효과적일 것입니다.
Strategy07_28	조원 1과 조원 2의 경우, 조별과제보다는 다른 활동에 더 많은 시간을 할애하기를 원하므로 비교적 많은 시간을 쓰지 않아도 되는 역할을 부여하거나 시간을 넉넉하게 주고 역할을 부여한다. 또한 조원 3의 경우, 학점이 동기부여가 되지 않으므로 다른 동기부여 요인을 마련해준다. (ex 식사대접)	조원 1과 2의 경우, 시간을 넉넉하게 주고 역할을 부여하는 것은 상대방의 입장과 욕구를 고려한 협상 전략입니다. 또한 조원 3의 관심사를 파악하고, 이를 고려한 동기부여 요인을 마련하는 것도 협상 전략7에 부합합니다.
Strategy07_29	조원 1과 조원 2가 성적에는 관심이 없고 조별 활동을 하기 싫어서 아르바이트와 동아리 활동이 바쁘다고 한 것인지 아니면 정말로 아르바이트와 동아리 활동이 바쁜데 성적은 중요한지 그 입장을 정확하게 물어보고 줌 등을 통해 모이는 방안을 제시할 것 같다.	조원 1과 2의 입장과 욕구를 더 자세히 파악하고, 그에 따른 협상 방안을 제시하는 것이 필요합니다. 아르바이트와 동아리 활동이 바쁜 이유가 과제를 하기 싫어서인지, 아니면 성적보다는 다른 우선순위가 높은 것인지를 명확히 파악한 후 협상을 진행하는 것이 중요합니다.
Strategy07_30	조원 1과 2는 일정이 바쁠 뿐 학점에 관심이 없는 것이 아니기에 아르바이트나 동아리 활동에 지장이 가지 않으면서 최대한 좋은 성적을 얻기를 원할 것이다. 따라서 만나지 않고 혼자서 해서 보내줄 수 있는 일을 부탁하면 성실히 해 줄 가능성이 크다.	조원 1과 2가 모이기가 어렵다는 상황에서, 혼자서 해서 보낼 수 있는 일을 부탁하는 것이 상대방의 요구를 고려한 좋은 전략입니다. 추가로, 조원 3과 4가 협조해야 하는 작업이 있다면, 각자 개별적으로 수행하도록 나누는 등 협력적인 방식으로 문제를 해결할 수 있을 것입니다.
Strategy07_31	조원 1, 2는 모이는 시간을 줄이는 것을 원하는 것 같고, 조원 3도 좋은 학점을 굳이는 원하지 않는다. 그렇다면 최대한 대면으로 준비하는 것을 지양하여 각자 집이나 개인 시간에 준비할 수 있도록 온라인으로 과제 준비를 진행한다.	온라인으로 과제를 준비하는 것은 모두가 모이는 대면 방식보다 상대방의 시간 제약과 요구를 더 잘 고려한 방식입니다. 하지만, 모든 조원이 온라인 방식에 익숙하지 않을 수도 있으므로, 이러한 방식을 도입하기 전에 다른 조원들과 함께 상의하여 상대방의 반응을 미리 파악하는 것이 필요합니다.
Strategy07_32	조건 1, 2의 경우 모이기 힘든 상황이라는 표면적 입장을 내세웠기 때문에 자료조사나 PPT 등 개별적으로 진행하는 역할을 원할 수 있기 때문에 무엇을 원하는지 파악한다.	조원 1과 2가 개별적인 역할을 원한다는 점을 파악하여, 그에 맞는 역할 분담을 고려하는 것은 좋은 전략입니다. 하지만, 모든 조원들이 개별적인 역할을 원할 경우, 작업을 효과적으로 조율하는 것이 어려울 수 있으므로, 이러한 경우에는 역할 분담 방식을 다시 고려해볼 필요가 있습니다.
Strategy07_33	전략 7- 좋은 학점 받는 것에 관심이 없다고 한 조건 3은 악점에는 관심이 없지만, 평소 포트포 작업물 포트폴리오를 모으고있었다. PPT 나 기타 발표에 사용할 영상 제작의 전반을 맡도록 해서 포트폴리오에 추가하면 좋은 영향이 있을 것이라고 제안한다	조원 3이 평소 포트폴리오 작업물을 모으고 있다는 점을 파악하여, 이를 기반으로 역할을 제안하는 것은 좋은 전략입니다. 하지만, 이를 제안하기 전에, 조원 3의 의견이 다른 조원들의 의견과 어떻게 맞닿아 있는지 파악하고, 전체적으로 조율하여 해결할 수 있는 방안을 고려해야 합니다.
Strategy07_34	어려운 주제를 반대하는 조원 3이 실제로 원하는 것은 쉬운 주제가 아닌 전공과 관련있는 친근한 주제를 원하는 것임을 파악하여 그가 원하는 방향의 주제를 제안한다.	상대방의 의도를 파악하고, 그에 맞는 대응을 제시하는 것이 협상의 핵심입니다. 하지만 반드시 상대방의 의도를 파악하기 위해서는 상대방과 소통하고 대화하는 과정이 필요합니다. 따라서, 조원 3과 대화를 통해 그가 원하는 방향의 주제를 제시하는 것이 좋을 것입니다.
Strategy07_35	아르바이트를 많이해서 만나기 어렵다는것이지 하기 싫다는 것이 아니므로 과제에서자료조사/ppt 제작 등의 수압의 역할을 맡게 한다.	아르바이트가 많아서 만나기 어렵다는 이유로 수압을 가하는 것은 협상이 아닙니다. 상대방의 의도와 요구사항을 파악한 후, 상황에 맞는 대응을 제시하는 것이 협상의 핵심입니다. 따라서, 조원 1과 함께 자료조사/ppt 제작 등의 수압의 역할을 분배하는 방식으로 협상을 진행하는 것이 좋을 것입니다.
Strategy07_36	상대방은 과제는 많이 하기 싫지만 좋은 평판을 유지하고 싶을 수 있다. 이를 이용하여 조장이 적절히 역할을 분배하여 할당량을 부여한다. 이 부분만 완수해달라고 부탁한다. 이 부탁을 거절할 시 평판에 문제가 생길 것이다. 조별 활동에서 역할을 성실히 수행 안 한 것이 될 것이기 때문이다.	상대방의 의도를 파악하고, 그에 맞는 대응을 제시하는 것이 협상의 핵심입니다. 하지만 상대방의 의도와 요구사항에 대한 불명확한 추측으로 인해 협상이 실패할 수 있습니다. 따라서, 조원 3과 상호적인 대화를 통해 그의 요구사항과 목표를 파악하고, 그에 따른 역할과 책임을 분담하는 방식으로 협상을 진행하는 것이 좋을 것입니다.
Strategy07_37	난 조원 2가 조별 활동보다 동아리 활동에 더 중심을 두어 조별 활동에 소홀할 수 밖에 없을 것 같다 라고 생각 했지만 조원 2가 동아리 활동을 하지 않는 날 또는 끝난 후 자신이 참여하거나 아니면 모일 필요가 없는 활동을 맡겠다고 주장하니, 각자 자료 조사 또는 구글 문서를 활용하여 조원 2가 최대한 할 수 있도록 역할을 분배했다.	상대방의 의도를 파악하고, 그에 맞는 대응을 제시하는 것이 협상의 핵심입니다. 하지만 상대방의 요구사항에 대한 추측으로 인해 협상이 실패할 수 있습니다. 따라서, 조원 2와 상호적인 대화를 통해 그가 원하는 역할과 활동을 파악하고, 그에 따른 역할과 책임을 분담하는 방식으로 협상을 진행하는 것이 좋을 것입니다.
Strategy07_38	나는 조별과제 활동에 적극적으로 참여하지 않는 조원들에게 조별활동에서 본인들이 어떻게 하고 싶은지 물어봤다.	조원들의 의견을 물어봄으로써 상대방이 원하는 것을 파악하고 이를 조정하려는 노력을 보이고 있습니다. 이 학생에게는 조원들의 의견을 물어보는 것이 중요한데, 이를 더 세부적으로 파악하도록 유도할 수 있을 것입니다.
Strategy07_39	나는 전체적으로 참여에 미지한 조원들 사이에서도 열의 있는 모습을 보여주는 조원4를 보고, 조원4가 이번 과제에 열정적인 표면상의 이유는 장학금이지만 실질적인 그의 목표는 이번 과제에서 그의 전공과 관련된 특정 역할을 맡아 직업적 경험을 쌓고 이를 향후 취업 등에 이용될 포트폴리오에 추가하려는 것임을 알아차려, 그에게 그 특정 역할을 맡기는 데에 조원들의 동의를 받아 역할을 분배하였다.	조원 4의 목표를 파악하여 이에 맞게 역할을 분배하려는 노력을 보이고 있습니다. 이 학생에게는 더욱 상세하게 조원 4와의 대화 내용을 파악하고, 그에 따른 협상 전략을 구체화해 볼 것을 제안할 수 있습니다.
Strategy07_40	조원 1,2와 조된 것은 조별설등이 오래 지속되다가부랑스럽고, 조원 4는 성적을 위해서는 최대한 집중을 원할것이다. 조원 4에게 더 많은 것을 수행해내도록협상에서 유도한다.	20225083 학생의 경우, 조원들의 입장을 파악하고, 조원 4에게 더 많은 역할을 수행하도록 협상을 유도하려는 노력을 보이고 있습니다. 이 학생에게는 더욱 상세하게 조원들의 입장을 파악하고, 모두가 만족할 수 있는 협상 방안을 제안해 볼 것을 권유할 수 있습니다.
	8. 협상을 할 때는 질문을 많이 해야 한다.	8 피드백
Strategy08_01	질문을 최대한 하여 1,2,3 조원이 위와 같은 이유로 회피하는 것을 막고, 결국 자신에게도 시간이 있음을 스스로 드러내게 하여 스스로 협조를 하도록 유도한다.	협상전략8을 적용하는 것에 대한 이해가 있으나, 구체적인 전략에 대해서는 미흡한 부분이 보입니다. 조원 1과 2가 회피하는 이유에 대해서도 더 깊이 파고들 필요가 있습니다. 또한, 자신에게도 시간이 있음을 스스로 드러내게 하여 스스로 협조를 하도록 유도한다는 부분이 조금 모호합니다. 보다 구체적인 질문을 통해 상황을 파악하고, 해결방안을 제시하는 것이 좋겠습니다.
Strategy08_02	시간, 장소, 업무 강도, 업무종류 등을전략8아르바이트풀어얻는 정보를 바탕으로 아르바이트를 잠시 대신해 줄사람을 찾을 수 있도록 하고, 그 시간에 조별과 여기를 할 수있도록 함으로써 이후 아르바이트는 계속 하면서도조별과제 또한 참여할 수 있도록 함.	학생은 질문을 통해 아르바이트와 조별과제 모두를 진행할 수 있는 방안을 모색하는 것이 좋습니다. 예를 들어, 아르바이트 일정과 조별과제 일정을 조율하여 시간을 효율적으로 분배하거나, 다른 조원들과 협력하여 아르바이트를 대신할 수 있는 사람을 찾는 등의 방법이 있을 수 있습니다.
Strategy08_03	나는 조원 3이 열심히 할 생각조차 없는 것에 이기적이라 생각은 했지만 왜 학점이 중요하지 않은지, 개인의 활동이 아닌 조별 활동에서 역할을 소홀히 했을 때 핸디캡을 받은 것에 대해 어떻게 생각하는지, 자격증 공부가 우선이라면(조원 3은 자격증 공부 때문에 학점에 신경 쓸 시간이 없다고 함.)조별 활동을 할 수 있는 시간이 아예 없는지 등 여러 측면에서 질문하여 조원 3의 참여를 유도했다.	학생은 조원 3의 개인적인 목표와 관심사를 이해하고, 그에 따른 협상 전략을 적용하려는 노력을 보입니다. 학점에 대한 이유를 이해하고, 조별 과제를 통해 핸디캡을 극복할 수 있는 방법을 함께 모색하고자 하는 의지를 보입니다.
Strategy08_04	바쁘다고 시간내기 어렵다는 조원1, 조원2에게 구체적으로 언제 시간이 안되는지, 언제 되는지 ,편한 장소로 갈의향이 있음을 내비치며 어떤 장소가 좋을지 묻는다.	학생은 조원 1과 2가 시간이 안되는 이유를 구체적으로 파악하고, 그에 맞춰 조별과제를 위한 시간과 장소를 협상하려는 노력을 보입니다. 더 세부적인 시간과 장소에 대해 물어보는 것이 좋을 수 있습니다.
Strategy08_05	서로가 추구하는 바가 다르고, 집중하는 영역이 다르다. 잦은 질문을 통해 상대를 이해하고 배려하게 만든다. Ex1. 아르바이트 하는 친구_다른 사람들이 일정이나 시간을 갖고 몰라 하는 일 있을 것. 그러므로, 적당한 타협. Ex2. 동아리 활동이 바쁜 친구_동아리 일정 및 술 약속 일정 알아봐야 일정 분배 가능.	학생은 상대방이 추구하는 바와 집중하는 영역을 이해하기 위해 질문을 많이 하고, 그에 따라 적절한 타협을 모색하는 것이 중요합니다. 예를 들어, 아르바이트를 하는 조원이 있다면 그 일정과 업무 종류 등을 파악하여 조별과제와 조율하는 방안을 모색하거나, 동아리 활동이 바쁜 조원이 있다면 동아리 일정 및 약속 등을 파악하여 일정을 분배할 수 있습니다.
Strategy08_06	모든 조원들에게 다같이 모여 조별과제 활동을 할 수 있는 날짜를 질문한다. 조별 활동 가능 시간대를 묻는다.	학생은 모든 조원들의 가능한 일정을 파악하는 질문을 통해 협력적인 태도를 보이며, 조원들이 함께 모여 작업할 수 있는 시간을 찾으려고 합니다. 일정을 조율하기 위해 다른 학생들의 의견을 더 수렴해볼 필요가 있을 수 있습니다.
Strategy08_07	동아리 활동이 구체적으로 어떻게 구성되는지, 미는 시간이 안 한번은 없는지 물어보아서 시간 약속을잡을 수 있다.	학생은 동아리 활동에 대해 조원 2에게 더 자세히 질문하여 시간을 조율하려는 노력을 보이고 있습니다.
Strategy08_08	개별적으로 어떻게 조별과제를 진행하면 좋을지, 조별과제에 있어서 어떤 역할을 부여받았을 때, 조별과제에 충분한 기여를 할 수 있을지 조원들에게 물어보고 이를 바탕으로 과제를 진행해나간다.	학생님의 답변은 조원들의 역할 분담을 고려하여 협상을 진행하는 것이 좋을 것입니다. 또한 조원들의 역할에 대해 물어보고 이를 바탕으로 조별과제를 진행해나가는 것이 협상전략 8인 '질문을 많이 하기'와 부합합니다. 단순히 '각 조원의 역할을 물어보는 것'이 아니라, 어떤 역할을 부여받았을 때, 조별과제에 충분한 기여를 할 수 있는지도 함께 물어보면 더욱 효과적일 것입니다.
Strategy08_09	각 조원이 모일 수 있는 시간과 제출 전까지 해낼 수 있는 양에 대해 많이 물어봐서 적당하게 역할 분배를 한다.	학생님의 답변은 조원들의 시간과 역할에 대한 정보를 수집하여 적절하게 역할을 분담하는 것이 좋을 것입니다. 이 또한 '질문을 많이 하기' 전략에 부합하는 답변입니다. 하지만, 조원들이 모일 수 있는 시간 뿐만 아니라, 얼마나 과제를 수행할 수 있는지 등 조원들의 능력과 상황을 더욱 구체적으로 파악할 필요가 있습니다.
Strategy08_10	‘조원 3’이 좋은 학점을 받는 것에 관심이 없지만, 그가 중요시하는 가치가 무엇인지 알지 못하므로 질문을 많이 하여 ‘조원 3’이 추구하는 바를 파악하고 협상에 임할 것이다.	학생님의 답변은 '조원 3'의 관심사를 파악하기 위해 질문을 많이 활용하는 것이 좋은 방법입니다. 하지만, '조원 3'의 관심사 뿐만 아니라, 다른 조원들의 상황과 역할 등을 더욱 구체적으로 파악하여 협상을 진행하는 것이 좋을 것입니다. 또한, 협상 전략 8인 '질문을 많이 하기'를 활용하여 모든 조원들의 상황과 의견을 듣고 공정하게 협상할 필요가 있습니다.
Strategy08_11	각 조원의 상황이 3명(1,2,3)은 겉으로 봤을 때 조별과제에 적극적으로 참여하지 못할것처럼 보이지만, 각 조원이 진짜 그런지, 시간을 내서 조별과제에 열심히 참여하고 싶은지, 어느정도의 동기를 가지고 있는지 질문해서 파악한다.	학생님의 답변은 각 조원들의 진심을 파악하기 위해 질문을 많이 활용하는 것이 좋은 방법입니다. 하지만, 각 조원들의 동기가 무엇인지를 파악하는 것 외에도, 과제 수행에 필요한 시간, 능력 등에 대해 더욱 구체적으로 파악하는 것이 좋을 것입니다.
Strategy08_12	어떤 점에 강점이 있는지, 선호하는 역할이 무엇인지 등 조원들 모두에게 다양한 질문을 한다.	조원들의 강점과 선호 역할에 대해 질문을 하고, 그에 따라 역할을 배분하거나 효율적으로 업무를 분담할 수 있도록 계획을 세우는 것이 중요합니다.
Strategy08_13	아르바이트 일정이 구체적으로 어떻게 되는지 조원1 에게 물어보고, 동아리 일정이 어떻게 되는지 조원2 에게 물어본다. 이후 ‘나’(조장)&조원 1,2 가 가능한 시간을 바탕으로 조원 3,4 와 협상을 통해 적절한 스케줄을 설정한다 (각자의 일정을 알기 위해서는 질문을 많이 해야한다)	조원 1과 2의 일정에 대해 구체적으로 물어보고, 조원 3과 4와 함께 가능한 시간을 찾아내는 등 질문을 통해 상황을 파악하여 협상할 수 있는 방안을 모색하는 것이 좋습니다.
Strategy08_14	조원들에게 조별과제를 위한 조별할등 가능 시간이 어떻게 되는지, 좋은 성적이 필요한 사람은 어느 정도로 성적을 받아야 하는지, 바쁜 사람은 따로 낼 수 있는 여유시간이 있는지 등의 질문을 많이 한다.	학생은 협상전략8을 적용하려는 의지가 보이나, 더 구체적이고 목적적인 질문을 통해 상황 파악과 해결방안 도출을 할 필요가 있습니다. 또한, 조원들의 입장을 이해하고 그에 맞는 대화를 이어나가는 것이 중요합니다. 특히, 조원 3이 좋은 학점에 관심이 없다는 것은 그가 조별과제에 대한 열의가 부족하다는 것으로 해석될 수 있는데, 이를 해결할 수 있는 방안을 모색해보는 것이 좋겠습니다.
Strategy08_15	좋은 학점을 원하는 조원 4에게 어떤 기준, 어느 정도의 시간 투자, 어느 정도의 역할 분담을 원하는지 세세히 물어본다. 그 후, 역할분담에서 어느 정도의 중요도가 있는 역할을 조원 4에게 분담한다.	학생은 조원 4의 개별적인 상황과 목표를 파악하고, 그에 맞게 협상을 전개하는 전략을 사용하고 있습니다. 그러나, 이 방법이 다른 조원들과의 협조를 어떻게 이룰 수 있는지에 대해서는 좀 더 고민해보시는 것이 좋겠습니다. 또한, 협상 과정에서 상대방의 입장에 대해서도 고려하면서, 효과적인 대화를 이어나가는 것이 중요합니다.
Strategy08_16	조원 1.2.3.4에게 많은 질문을 하요 그들에게서 이끌어낼 수 있는 최적의 합의점을 찾도록 노력한다.	학생의 답변은 "많은 질문을 하여 최적의 합의점을 찾는다"는 내용이지만, 어떤 질문들을 하면 좋을지 구체적으로 언급되어 있지 않습니다. 따라서, 구체적인 질문들을 생각해보고 이에 맞게 조원들과 대화하는 것이 중요합니다.
Strategy08_17	조원들이 원하는 방식과 역할을 알기 위해 질문을 많이 한다. 그래야 효율적으로 각자 잘하는 역할을 분배해줄 수 있다.	학생은 질문을 많이 한다는 협상전략8을 적용하려고 노력하고 있습니다. 그러나, 조원들이 원하는 방식과 역할을 알기 위해 무작정 질문을 하는 것이 아니라, 좀 더 구체적이고 목적적인 질문을 통해 상황 파악과 해결방안 도출에 노력하는 것이 좋겠습니다.
Strategy08_18	조원 1과 2는 아르바이트, 동아리 활동 때문에 시간이 없다고 했지만 구체적인 상황에 대해서는 모른다. 따라서 언제 시간이 안 되고 또 언제 되는지 질문을 통해 확인한다.	학생의 답변은 조원 1과 2가 언제 시간이 안 되고 또 언제 되는지 질문을 통해 확인하는 것이 좋다는 내용이 있지만, 그 이후에 그들이 시간을 조율할 수 있는 여지가 있는지에 대한 질문은 포함되어 있지 않습니다. 따라서, 이 부분에 대해서도 추가적인 질문이 필요합니다.
Strategy08_19	조원 2가 동아리 활동이 바쁘다고 하였는데, 2주 내내 시간을 낼 수 없을 확률은 낮으므로 구체적으로 동아리에서 어떤 일을 하는지, 언제 해야 하는지 질문하여 조별 과제에 필요한 시간을 확보한다.	질문이 좀 더 명확하면 좋을 것 같습니다. 예를 들어, "동아리 일정이 고정되어 있나요? 혹은 유동적으로 결정되나요?"와 같이 더 구체적으로 물어보면 좋습니다.
Strategy08_20	조원 2의 동아리 활동이 언제, 어디서 일어나는지, 시간이 조정 가능한지에 관해 질문한다.	질문이 조금 더 구체적으로 이어지면 좋을 것 같습니다. 어떤 동아리인지, 얼마나 바쁜지 등에 대해 더 자세하게 물어보면 좋을 것입니다.
Strategy08_21	조원 3이 학점이 필요 없는 이유를 물어본 후 정보를 얻어 조원 3의 참여 동기를 일으킬 방법을 찾는다.	좋은 접근입니다. 질문을 통해 조원 3의 참여 동기와 상황을 파악하고 그에 따라 적극적인 참여를 유도할 수 있는 방안을 모색하는 것이 좋습니다.
Strategy08_22	조원1과 조별과제 스케쥴을 짤때 조원1의 아르바이트 시간은 언제인지 대타로 들어와줄 수 있는 사람이 있는지 사장님께 양해를 구해 시간을 바꿀 수 있는지 등 조별과제를 효율적으로 하기 위해 조원 1의 상황을 파악한다.	좋은 접근입니다! 조원 1의 상황을 파악하고 그에 맞는 대안을 모색하는 것이 중요합니다. 추가로 조원 2와 3에 대해서도 상황을 파악하고 협상에 반영하는 것이 좋을 것입니다.
Strategy08_23	조원 1, 2, 3이 조별 활동에 열심히 참여하지 않거나 참여하기 어렵다는 입장을 보이므로, 단순히 이에 수긍하지 않고, 1에게는 왜 아르바이트가 많은 지, 어떤 아르바이트를 어디서 하는지 등을 물어본다. 2에게는 어떤 동아리가 바쁜 지, 바쁘더라도 조별과제에 참여하기 어려운 이유 등은 무엇인지 물어본다. 3에게는 학점에 관심이 없는 이유와 조별활동에도 열심히하지 않을 것인지 등을 물어본다. <추가> 물어본 결과에 따라 시간이 조정 가능해보이거나 단지 핑계였다는 것을 알게 된다면, 조별 과제 참여가 가능한 상황이라는 점을 중심으로 열심히 참여하게 유도한다. 만약 정말 어렵다면, 그나마 수행 가능한 역할을 배분하거나 전략 13을 취한다.	좋은 접근 방법입니다. 조원들의 입장을 이해하기 위해 질문을 많이 활용하고, 그에 따라 조별 과제 참여를 유도하는 전략이 효과적입니다. 추가로 협상전략8을 적용할 때 질문을 통해 상대방의 입장을 이해하고, 그에 맞는 대처 방법을 고민하는 것이 중요합니다.
Strategy08_24	조원3은 가장 예측이 어렵고 요구사항을 알기도 힘들다. 업무를 배정할 때 뭘 하면 좋을지 계속 질문한다. 단, 업무방향성에 대한 질문은 시간낭비일 수 있다.	좋은 점입니다. 조원3이 가장 예측이 어려우며 요구사항을 파악하기 어렵기 때문에, 역할과 책임을 분담할 때 추가적인 질문을 해야 할 것입니다. 다만, 업무방향성에 대한 질문도 필요한 경우가 있을 수 있으니, 상황에 따라 적절한 질문을 해야 합니다.
Strategy08_25	조원 1은 바쁘지만 가능한 시간이 있을 수도 있으므로 구체적으로 요일/시간별 스케쥴을 질문해 가능한 시간대를 찾아 과제 회의 시간을 정한다.	좋은 점이 있다. 조원 1의 경우에는 아르바이트 시간에 대한 구체적인 정보를 얻어내면 가능한 시간대를 찾을 수 있다는 것이다. 그리고 다른 조원들도 언제 가능한지 구체적으로 물어보면 과제 회의 시간을 조율하기 좋을 것이다. 하지만 다른 조원들의 상황에 대해서도 좀 더 구체적으로 물어봐야 할 것 같다. 조원 2의 경우에는 동아리 활동이 언제 이루어지는지 구체적으로 물어보면 좋을 것이다. 조원 3의 경우에는 학점 대신 중요하게 생각하는 가치를 물어보는 것도 좋은 아이디어이다.
Strategy08_26	조원 1에게는 아르바이트를 언제 하는지, 비는 시간이 있는지 질문한다. 조원 2에게도 동아리 활동이 언제 이루어지는지 질문한다. 조원 3에게 학점 대신 중요하게 생각하는 가치를 질문한다.	좋은 점이 있다. 조원 1과 2에 대한 질문이 구체적이고 명확하다는 것이다. 이런 정보를 얻어내면 과제 회의 시간을 조율하기 쉬울 것이다. 하지만 조원 3의 경우에는 학점이 아닌 중요한 가치에 대해서 물어보는 것이 무엇인지 명확하지 않다. 또한 조원 4의 경우에는 어느 정도의 성적이 필요한지 구체적으로 물어보면 더 좋을 것이다.
Strategy08_27	조원 1에게 아르바이트 시간이 언제인지, 조원 2에게 동아리 활동이 주로 언제인지 등을 물어보며 시간 조정을 한다.	좋은 점이 있다. 조원 1과 2에 대한 질문이 구체적이고 명확하다는 것이다. 이런 정보를 얻어내면 과제 회의 시간을 조율하기 쉬울 것이다. 하지만 조원 3의 경우에는 학점이 아닌 중요한 가치에 대해서 물어보는 것이 무엇인지 명확하지 않다. 또한 조원 4의 경우에는 어느 정도의 성적이 필요한지 구체적으로 물어보면 더 좋을 것이다.
Strategy08_28	조원1에게 아르바이트 시간과 스케줄을 물어본 후 최대한 그의 시간에 맞춰 조정할 것이라는 적극적인 자세를 보일 것이다. 어느 아르바이트를 하며 일하는 위치가 어디인지 파악하여 최대한 그 부근에서 조별 모임을 가질 수 있도록 동선을 짤 것이다.	좋은 전략입니다. 조원1의 아르바이트 시간과 스케줄을 파악하여 최대한 그의 시간에 맞춰 조정하고, 조별 모임 장소를 그의 일하는 위치 부근으로 설정하는 것이 좋은 전략입니다.
Strategy08_29	조원1과 조원2가 모이기 힘든 날짜와 시간을 구체적으로 파악한다.	좋은 전략입니다. 조원1과 조원2가 모이기 힘든 날짜와 시간을 구체적으로 파악하여, 다른 조원들과도 조율하여 최대한 모두가 참석할 수 있는 시간을 설정하는 것이 좋은 전략입니다.
Strategy08_30	조원1,2,3이 적극적으로 하지 않을 것에 대비해 언제 아르바이트를 하는지, 동아리 활동은 언젠지, 왜 학점에 관심이 없는지 등을 질문에 정보를 얻어둔다.	좋은 예시입니다. 질문을 통해 조원들의 상황과 생각을 파악하고 그에 따라 대응하는 것은 협상에서 중요한 요소 중 하나입니다.
Strategy08_31	조원 3이 좋은 학점을 받은것에 관심이 없다." 왜?" 원하는 대학, 학과가 아니고 학과 공부에 관심이 없이 때문이다. " 그럼 다른 대학을, 다른 과로 편입을 하는 것은 어떤가?" 많은 질문으로 조원3의 상황에 맞는 제안을 할 수 있을 것같다.다른 대학 다른 학과로 원하는 곳으로 편입을 위해서는 좋은 학점도 필요하다. 이번 조별과제에 최선을 다해서 좋은 학점을 받고 원하는 곳으로 편입하자는 제안을 했다.	좋은 예시입니다. 질문을 통해 조원 3의 상황과 생각을 파악하고 그에 맞는 대안을 모색하는 것이 중요합니다. 추가로 다른 조원들의 상황과 협상 가능성에 대해서도 고려해보는 것이 좋을 것입니다.
Strategy08_32	조원 1, 2, 3에게 각자의 개인 스케쥴에 대한 질문을 통해 과제를 준비할 수 있는 시간에 대해 조심히 물어보고, 각자에게 어떤 역할을 하고 싶은 지에 대해 물어보아 과제 준비가 효율적으로 준비될 수 있도록 한다. 만약 조원 2가 활동으로 시간이 많이 나지 않아 자료조사를 하겠다고 한다면, 자료조사 역할을 다른 조원의 동의를 구해 분배한다.	조원들의 개인적인 상황을 이해하고, 그에 따라 역할 분담을 조정하는 것이 협상적인 접근이라는 점에서 좋은 시도입니다. 다만, 자신의 입장과 다른 조원들의 입장을 고려하여 합의점을 찾는 것이 중요합니다.
Strategy08_33	조원1에게 아르바이트가 없는 시간을 물어보고 언제시간을 낼 수 있는지 최대한 물어본다.	조원1이 아르바이트 때문에 시간이 없을 수 있다는 점을 인지하고, 최대한 그의 시간에 맞춰 조정할 것이라는 의사를 표현하는 것은 좋은 전략입니다. 하지만, 조원1이 시간을 낼 수 있는지 물어보는 것보다는, 언제 시간이 낼 수 있는지 먼저 파악하는 것이 더욱 효과적일 수 있습니다.
Strategy08_34	나는 조별과제에서 조원이 같이 모일 수 있는 시간을 정하기 위해 모든 조원에게 가능한 시간대를 물어본 뒤 취합할 것이고, 조원 1에게 아르바이트의 각 시간대와 한 번이라도 대타를 부탁할 수 있는지, 불가능하다면 밤 시간대에 화상 회의를 통한 참석은 불가능한지 등의 여러 질문을 취할 것이다.	조원 모두의 가능한 시간대를 파악하고, 조원 1의 아르바이트 상황과 대타 가능 여부 등의 다양한 질문을 통해 모든 조원들이 참여할 수 있는 방법을 모색하였습니다.
Strategy08_35	나는 조원 2에게 동아리 관련 사항들에 대한 질문들을 많이 하였고, 동아리 활동이 비는 시간에 개인적인 업무를 할 수 있음을 안 뒤에, 시간이 오래 걸리지 않고 혼자 할 수 있는 업무들을 주었다.	조원 2의 상황을 고려하여 개인 업무를 할 수 있는 시간과 업무의 종류를 파악하고, 해당 업무를 부여함으로써 조별과제에 참여할 수 있도록 도왔습니다.
Strategy08_36	조원1과 그에게 아르바이트와 동아리 활동을 하는 시간을 묻고, 여유시간을 파악한다. 가능한 시간을 찾아 조별과제를 하라고 하는데 사용하자고 제안한다.	조원 1의 일정과 여유시간을 파악하는 것은 협상전략8과 일치합니다. 하지만, 이것만으로는 다른 조원들의 일정을 고려하지 않는 것일 수도 있습니다. 따라서, 모든 조원의 일정을 파악하여 가능한 시간을 찾는 것이 중요합니다. 또한, 조별과제를 하라고 제안하는 것보다는 조원들이 함께 협력하여 과제를 수행하는 것이 좋습니다.
Strategy08_37	조원 1이 조별 과제에 참여가 어렵지만 질문을 통해 아르바이트 시간 조정이 가능한지, 모일 수 있는 다른 대안책에 대한 정보를 얻어 조별과제에 모두의 참여를 이끌 수 있다.	조원 1의 발언에 대한 질문이 좀 더 구체적으로 이어지면 좋을 것 같습니다. 예를 들어, "어떤 아르바이트를 하고 있나요? 주로 어느 시간대에 일하나요?"와 같이 더 구체적으로 물어보면 좋습니다.
Strategy08_38	조원 1,2에게 시간을 언제 내는것이 가능하냐고 물어본다(8)	조원 1과 2의 시간을 구체적으로 물어보는 것은 좋은 방법입니다. 이를 바탕으로 모일 수 있는 최적의 시간을 조율할 수 있습니다.
Strategy08_39	나는 조원 1과 2에게 아르바이트와 동아리 활동이 없는 시간이 언제인지 질문해서 조별회의 시간을 조절한다	조원 1과 2의 상황을 파악하여 조별회의 시간을 조절하여 조원들이 참석할 수 있도록 도왔습니다.
Strategy08_40	조별활동에 상대적으로 소극적일 수 있는 조원 1과 2에게 아르바이트나 동아리 활동이 뜸한 시간, 일정을 조절할 수 있는 여부 등을 자세히 물어 조별활동이 가능한 시간을 확보할 수 있다.	조원 1과 2에게 자세한 일정을 물어 확보하는 것은 협상전략8과 일치합니다. 그러나 이와 더불어 조원 3과 4에 대해서도 물어보면 좋을 것입니다. 조원 3은 학점에 관심이 없다고 하지만, 그 이유가 무엇인지, 어떤 활동에 관심이 있는지 등을 물어봄으로써 조별과제에 어떤 역할을 맡을 수 있을지 고려해볼 수 있습니다. 또한, 조원 4는 장학금을 받기 위해 좋은 성적이 필요하다는데, 이를 토대로 조별과제에서 이를 반영할 방법을 논의할 수 있을 것입니다.
Strategy08_41	조원 1,2에게는 아르바이트와 동아리 활동 시간을 구체적으로 질문해 만날 수 있는지 여부를 더 조사하고, 조원 4에게는 어느 정도의 성적이 필요한지 질문해본다.	조원 1과 2가 아르바이트와 동아리 활동 때문에 모이기가 어려운 상황에서는, 다른 시간에 모이는 것이 가능한지 여부를 더 조사하고, 필요하다면 온라인 협업도 고려할 수 있습니다. 조원 4에게는 어느 정도의 성적이 필요한지 물어보고, 해당 성적을 달성하기 위한 목표를 함께 세울 수 있습니다.
Strategy08_42	조원 1, 2에게는 모이는 것이 가능한 구체적인 날짜를 물어보고 조원 3에게는 왜 좋은 학점을 받고 싶지 않은지 물어본다. 조원 4에게도 장학금을 받아야만 하는 이유가 있는지 개인적으로 물어보고 각자 자신들이 처한 상황에 대한 정당한 이유를 생각해보게 한다.	조원 1과 2가 모이기가 어려운 날짜를 더 자세히 물어보는 것은 협상전략 8을 활용한 좋은 예시입니다. 조원 3에게는 좋은 학점을 받고 싶지 않은 이유에 대해 물어보고, 해당 이유를 극복할 수 있는 다양한 방법을 함께 고민해볼 수 있습니다. 조원 4에게는 장학금을 받아야 하는 이유에 대해 더 자세히 물어보는 것이 좋습니다. 이를 바탕으로 장학금을 받을 수 있는 다른 방법이 있는지 고려해볼 수 있습니다.
Strategy08_43	일정을 맞추기 위해 조원 1,2의 세부적인 일정에 대한 질문을 많이 한다.	조원 1, 2에 대한 세부적인 일정을 물어보는 것은 협상전략8과 일치합니다. 그러나, 다른 조원들의 일정을 고려하지 않고, 단순히 조원 1, 2의 일정만 고려하면 공정하지 않을 수 있습니다. 모든 조원의 일정을 파악하여 조별과제를 수행하는 데 있어서 가장 적절한 시간을 찾는 것이 중요합니다.
Strategy08_44	조원 1,2,3에게 조별과제에 참여할 수 있는 요일이나 시간대를 물어 알아낸다.	조원 1, 2, 3에게 조별과제에 참여할 수 있는 요일이나 시간대를 물어보는 것은 효과적인 질문입니다. 이를 바탕으로 조원들의 스케줄을 고려하여 모일 수 있는 최적의 시간을 조율할 수 있습니다.
Strategy08_45	조원 2의 동아리 활동의 내용, 목적, 일정 등을 계속 물어보며 조별 과제에 참여할 수 있는 날이 조별 과제에 기여할 수 있는 방법을 스스로 말하게 만든다.	물어보는 질문들이 상황과 조원 2의 발언과 관련이 있는지, 조별 과제와 어떤 연관성이 있는지 잘 고려해보시면 좋을 것 같습니다.
Strategy08_46	나는 조별과제에서 조원들에게 모일 수 있는 시간, 장소 등에 대해 꾸준히 질문하여 협상에 적극적으로 참여했다.	모든 조원들에게 질문하여 조별과제에 적극적으로 참여할 수 있도록 도왔습니다.
Strategy08_47	어떻게 조별과제를 준비하는 게 좋을지, 역할 분담은 어떻게 할지, 어느 것을 중점으로 내용을 전개할지 등 다양한 질문을 한다.	다양한 질문을 던지는 것은 협상전략8과 일치합니다. 이와 더불어, 조별과제의 목적과 방향성을 공유하고, 각자의 역할과 책임에 대해서도 함께 논의하는 것이 좋습니다. 또한, 모든 조원이 동의하는 계획을 세우는 것이 중요합니다.
Strategy08_48	구체적으로 언제 만나는 것이 좋고, 누가 자료 조사하고, 누가 ppt를 만드는지 등의 질문을 계속한다. 각 조원이 구체적으로 뭘 하는지 알면 효율성이 올라가고, 정보를 더 구해, 각 조원의 장점을 더 살릴 수 있다. 조원마다 스케줄이 다르니, 같이 일할 수 있는 날짜를 잡는 것도 중요하다.	구체적인 질문을 통해 조원들의 역할을 명확하게 파악하고, 각 조원의 장점을 살려 최적의 조별과제를 수행할 수 있도록 도왔습니다.
Strategy08_49	조원 1과 조원 2에게는 바쁜 일정 중 시간을 낼 수 있는 요일에 대해서 물어본다. 정 만날 수 없는 사람의 경우에는 집에서 자료조사를 해서 보내주는 것은 가능한지 물어본다. 조원 3에게는 학점 대신 어떤 것에 관심이 있는지 충분한 대화를 통해 알아낸다.	학생의 답변이 가장 구체적이고 상황에 맞는 질문들이 포함되어 있습니다. 하지만, 조원 3에 대해서는 "충분한 대화를 통해 알아낸다"라는 답변이 너무 추상적이며, 어떤 대화를 통해 알아내는지 구체적으로 언급되지 않았습니다. 따라서, 조원 3에게도 어떤 것에 관심이 있는지 궁금한 질문을 해서 상황을 파악해보는 것이 좋습니다.
	9. 협상에서 상대가 얻고자 하는 양보사항을 안다고 착각하지 말라.	9 피드백
Strategy09_01	조원1과 조원2한테 얻고자 하는 양보사항이 무엇인지 확실하게 물어본다.	학생의 답변은 협상전략 9를 잘 이해하고 있으며, 상대방이 얻고자 하는 양보사항을 먼저 파악하는 것이 중요하다는 점을 이해한 것으로 보입니다. 다만, 질문을 통해 무엇을 양보할 수 있는지 더 구체적으로 파악하는 것이 좋을 것 같습니다.
Strategy09_02	조원(1,2)들이 바쁘다고 해서 꼭 과제에 참여하고 싶지 않은 것은 아니므로, 질문과 대화로 상대가 원하는 방향이 무엇인지 파악한다.	학생의 답변은 좋습니다. 대화를 통해 상대방이 원하는 방향을 파악하고, 상대방이 원하지 않는 부분에 대해서도 양보할 수 있는 부분이 있는지 고민하는 것이 협상전략의 핵심입니다.
Strategy09_03	조원 3에게 좋은 학점을 받는것에 관심이 없다고 하지만, 조별과제에 대한 의견을 묻는 것을 통해 어디까지 하고 싶은지 양보 사항과 선을 파악한다.	학생의 답변도 좋습니다. 상대방의 의견을 먼저 듣고, 어디까지 양보할 수 있는지 파악한 후, 상대방과 함께 협력하여 조별과제를 완성하는 것이 좋을 것입니다.
Strategy09_04	조원 3과의 과제 분배를 이야기할 땐 멋대로 아예 안 하겠지 생각하고 분배를 진행, 토론하는 것이 아니라 다른 사람들과 같이 열심히 할 것이라 생각하고 역할을 분배한다.	학생의 답변은 협상전략에 적합하지 않은 방법입니다. 상대방과 함께 토론하고 협력하여 문제를 해결하는 것이 협상의 핵심입니다. 멋대로 결정하는 것은 상대방에게 불쾌감을 줄 뿐, 문제 해결에 도움이 되지 않을 수 있습니다. 대화와 협력을 중시하는 협상전략을 적용해보시는 것이 좋겠습니다.
Strategy09_05	나는 조원 1의 경제적인 상황과 아르바이트로 바쁜 이유에 대해서 친구를 통해 전해들었지만 이것이 조원 1의 이야기의 전부가 아닐수도 있으니 자주 모이기 어려운 점도 고려하여 다른 조원들 앞에서는 조용히 넘어가고 따로 ppt 제작, 자료 조사 등 혼자서 시간내서 할 수 있는 업무를 주었다.	좋은 점입니다. 상대방의 상황을 이해하고 존중하는 태도가 나타나 있습니다. 그러나 조원 1의 경제적인 상황과 아르바이트로 바쁜 이유가 모두 맞는 이유는 아닐 수 있기 때문에, 가능한 한 조원 1과 개별적으로 대화하여 상황을 파악하고 필요한 조치를 취해야 합니다. 또한, 혼자서 시간내서 할 수 있는 업무만을 주는 것은 효율적이지 않을 수 있으며, 다른 조원들과 협력하여 가능한 일정을 조정하는 것이 중요합니다.
Strategy09_06	관심이 없다고 하지만 조별과제에 대한 의견을조원 3에게 좋은 학점을 받는 것에묻는 것을 통해 어디까지하고 싶은지 양보사랑다선을 파악한다.	상대방의 관심사를 파악하고 존중하는 태도가 좋습니다. 그러나 상대방의 의견을 묻는 것만으로는 충분하지 않습니다. 양보사항을 파악하고 협상을 진행하기 위해서는 더 자세한 대화가 필요합니다. 예를 들어, 조원 3이 어떤 역할을 맡고 싶은지, 어떤 부분에 더 집중하고 싶은지 등을 물어보면 좋을 것입니다.
Strategy09_07	‘조원 4’는 장학금을 위해 좋은 성적을 받아야 하지만, 조별 활동을 수행하는 데 들이고자 하는 노력·시간의 정도와 다른 과목과의 비교우위 등 어떤 가치를 우선으로 생각하는지 알지 못한다. 따라서 ‘조원 4’가 당연히 이 조별 활동을 위해 온전히 희생할 각오가 되어있다고 속단하지 않고 다른 조원의 참여 유도 방안이나 역할 분배에 관한 협상을 진행할 것이다.	학생의 답변: 다른 조원들의 가치관과 상황을 고려하는 태도가 좋습니다. 그러나 '조원 4'의 의사를 묻는 것만으로는 충분하지 않습니다. 어떤 역할을 맡고 싶은지, 어떤 부분에 더 집중하고 싶은지 등을 물어보고 그에 따라 협상을 진행해야 합니다. 또한, '조원 4'가 이 조별활동을 위해 얼마나 희생할 수 있는지를 미리 가정하는 것은 위험합니다. '조원 4'와 개별적으로 대화하여 상황을 파악하고 협력하여 역할을 분배하는 것이 중요합니다.
	10. 협상에서는 협상력을 가진 것처럼 보이는 사람에게 힘이 있기 마련이다.	10 피드백
Strategy10_01	조장인 내가 조원 2에게 동아리 활동이 바쁜건 이해하지만 조별과제 제출도 중요한 것 중 하나라고 조금은 강하게 이야기한다.	좋은 접근입니다. 조원 2의 상황을 이해하면서도 조별과제 제출이 중요하다는 것을 강조하는 것이 좋습니다. 하지만, 협상전략10을 고려하면, 더욱 강력한 입장으로 나서는 것도 좋을 수 있습니다. 예를 들어, 조원 2가 바쁘다는 이유로 조별과제에 기여하지 않을 경우, 조별과제를 끝까지 진행하지 못하면 그에 따른 부정적인 결과를 받을 수 있음을 알려주는 것도 좋은 전략일 수 있습니다.
Strategy10_02	조장이라는 위치를 활용하여 계획을 세운다. 모든 요소를 고려하오나, 결정하지 못하고 우유부단한 태도를 가지지 않고 추진해 나간다.	조장으로서 계획을 세우는 것은 좋은 전략입니다. 조원들의 상황을 모두 고려하면서도 결정력 있게 나아가는 것이 중요합니다. 하지만, 이러한 계획을 조원들에게 명확하게 알리는 것도 중요합니다. 그리고, 협상전략10을 고려하면, 자신이 가진 협상력을 최대한 활용하여 조원들을 설득해 나가는 것도 좋은 전략입니다.
Strategy10_03	조장이라는 나의 위치를 이용해 각자 맡은 역할에 불성실하면 최종 제출용 PPT에서 이름을 뺄 수도 있다고 말했다.	자신이 가진 조장의 위치를 이용하여 조원들에게 강력한 메시지를 전달하는 것은 좋은 전략입니다. 하지만, 협상전략10을 고려하면, 이러한 강력한 메시지를 전달하는 방법을 더욱 고민해 볼 필요가 있습니다. 예를 들어, "우리 조는 모두가 책임감 있게 역할을 다해야 좋은 결과를 얻을 수 있습니다."와 같이, 조원들의 공동체적인 책임감을 부각시키는 메시지를 전달하는 것도 좋은 전략일 수 있습니다.
Strategy10_04	조원2는 동아리 활동이 많기 때문에 동아리활동을 양보하지 않을 것이라고 단념하기 보다는 동아리도 학교일의 하나이고 조별과제인 학업도 학교 일 중에 하나이므로 동아리부원이나 담당교수님에게 양해를 구할 수 있는지 부탁드릴 수 있도록 조원2에게 물어본다. 이렇게 협상의 자세를 보이면 상대방도 협상의 힘을 느끼고 협상을 하고자 할 것이다.	협상 상대방의 입장을 이해하고 그에 맞춰 협상하는 전략으로, 조원2의 상황에 대해 동아리 활동과 학교 일 모두 중요하다는 점을 이해하고, 양해를 구할 수 있는 방안을 모색하려는 노력이 보입니다. 이러한 방식은 상대방과의 관계를 유지하면서 문제를 해결할 수 있는 유연한 협상 전략이라고 볼 수 있습니다.
Strategy10_05	조원 4는 장학금을 받기 위해서 열심히 할 확률이 높다. 이렇게 금전적인 보상이 동기부여가 되는 경우에는 상대적으로 함께 협업하기 쉽다. 이번 조별 활동에서 충분히 높은 학점을 받을 수 있다고 조장의 높은 위치를 이용해서 말하면 조원 4에게 설득력 있게 들릴 것이다.	학생의 답변은 금전적 보상이 동기부여가 되는 조원4의 상황에 대해, 장학금을 받을 수 있을 가능성을 강조하여, 조원4가 협력적으로 일할 수 있도록 도와주는 전략입니다. 이러한 방식은 상대방의 이익을 고려하여 협상의 장점을 보여줄 수 있기 때문에 효과적인 전략이라고 볼 수 있습니다.
Strategy10_06	조원 4는 내가 조장이기 때문에 자기 마음대로 일을 분배하고, 내가 유리하게 과제를 작성할 수도 있다고 생각한다. 따라서, 나는 조장이지만, 수직적 관계가 아닌, 수평적 관계를 추구하며, 조원들의 의견을 듣고 그것을 최대한 수용하려 노력하였다.	답변은 수직적 관계가 아닌 수평적 관계를 추구하는 전략으로, 조원들의 의견을 적극적으로 수용하고 공감하려는 노력이 보입니다. 이러한 방식은 상대방과의 신뢰를 쌓고 협상의 단계에서도 조원들의 의견을 최대한 수용하여 적극적인 협력을 이끌어낼 수 있는 전략이라고 볼 수 있습니다.
Strategy10_07	조원 4가 조장은 아니지만, 적극적으로 조원들의 의견을 수렴하고 원하는 역할을 질문하여 분위기를 주도하게 한다. 그 후 나는 그 분위기에 맞춰 조원 4의 의견에 동의하고, 역할을 배분하고, 일정을 조율한다.	협상전략은 다른 조원들의 의견을 수렴하고 분위기를 주도하여 협상 상대방을 이끌어 내는 전략입니다. 이러한 방식은 팀워크를 강화하고 모두가 참여하며 문제를 해결하는 데 도움이 될 수 있습니다. 다만, 협상 상대방이 당신의 협상력을 파악하고 있다면 이러한 전략은 효과적이지 않을 수 있습니다. 조원들의 의견을 수렴하면서도, 당신의 협상력을 강조할 수 있는 방법을 고려해보시는 것이 좋겠습니다.
Strategy10_08	장학금을 받기 위해서는 조별과제를 제대로 제출하는 것과 관련이 있기 때문에 장학금을 받기 위해서는 조별과제에 많은 노력이 필요하다(조원 4)	학생님의 협상전략은 조원 4의 목표인 장학금을 강조하여 협상 상대방을 설득하고자 하는 전략입니다. 이러한 방식은 협상 상대방의 이해관계를 파악하여 그에 따른 대처방안을 구상하는 데 도움이 될 수 있습니다. 다만, 다른 조원들의 이해관계와 목표도 고려해야합니다. 조원들이 조별과제에 대한 이해관계를 공유하고, 그 목표를 달성하기 위해 협력할 수 있는 방법을 찾아보시는 것이 좋겠습니다.
Strategy10_09	내가 조장이기 때문에 그래도 협상력을 다른사람에 비해 가지고 있는 것처럼 보인다. 따라서 각자 가능한 시간을 조사 후 모두 맞는 시간대가 없다면 한 두명이 양보하도록 권유를 할 것이다.	학생님의 협상전략은 협상 상대방의 인식에 대한 고려를 바탕으로 각자 가능한 시간을 조율하는 전략입니다. 이러한 방식은 상대방의 상황을 고려하여 양보할 수 있는 부분을 찾아 협상의 성공 확률을 높이는 데 도움이 될 수 있습니다. 다만, 협상에서는 강조할 만한 자신의 장점을 강화하여 상대방에게 인식시키는 것도 중요합니다. 조원들의 협력과 협상력을 모두 고려한 협상전략을 구상하시는 것이 좋겠습니다.
	11. 협상권한이 많다고 해서 협상력이 더 커지는 것이 아님을 명심하라.	11 피드백
Strategy11_01	협상권한을 상대에게 일부 넘기는 것도 방법이다. 조원 1과 2의 경우 바빠서 시간이 없다고 했으니 그들에게 조별 활동 시간을 정할 수 있는 권한을 준다.	조원들의 상황을 고려하여 협상을 시도하는 것은 좋은 접근 방식입니다. 하지만, 협상권한을 일부 넘기는 것이 항상 효과적인 것은 아니기 때문에 상황에 따라 적절한 전략을 선택하는 것이 중요합니다. 또한, 조원 1과 2가 시간이 부족한 이유를 듣고 이에 대한 대안을 제시하는 것이 협상을 더 효과적으로 진행하는 방법일 수 있습니다.
Strategy11_02	조장이라서 협상권한이 많을 순 있어도 협상력은 크는 것이 아니기 때문에 협상력을 발전시켜서 조원들의 상황에 맞게 시간을 분배하였다.	협상권한이 많다고 해서 협상력이 더 큰 것은 아닌 점을 인식하는 것은 협상 전략의 기본입니다. 조원들의 상황을 파악하고, 조원들이 더 원활하게 조별과제를 수행할 수 있는 방법을 찾아 제안하는 것은 협상 전략에서 중요한 요소입니다. 따라서, 조원들의 의견을 적극적으로 수렴하여 합의점을 찾는 것이 협상력을 발전시키는 데 도움이 됩니다.
Strategy11_03	조원4_장학금을 받기 위해 좋은 성적이 필요하더라도 조원 4에게 너무 독박을 씌운다면 조원 4가 포기해버리는 일이 있으므로 주의한다.	조원들의 다양한 의견을 수렴하고, 그들의 상황을 고려하며 협상을 진행하는 것은 협상 전략에서 중요한 요소입니다. 특히, 조원 4의 상황을 이해하고 그들이 갖고 있는 목표와 욕구를 고려하여 협상 전략을 결정하는 것이 중요합니다. 따라서, 조원 4를 너무 독박적으로 대하는 것보다는 다른 조원들과의 상호 협력과 의견 수렴을 통해 합의점을 찾는 것이 협상력을 높이는 데 도움이 됩니다.
Strategy11_04	나는 내가 조장인지만 조원 1, 2, 3, 4의 의견을 듣고 투표와 같이 민주적인 절차를 통해 발표주제, 방식과 같은 안건을 선정했다.	조원들의 다양한 의견을 수렴하고 민주적인 절차를 통해 결정을 내리는 것은 협상 전략에서 중요한 요소입니다. 따라서, 조원들의 상황과 의견을 적극적으로 수렴하면서 조별 과제를 수행할 방법을 찾는 것이 협상력을 키우는 데 도움이 됩니다. 하지만, 협상력을 키우기 위해서는 더욱 전문적인 협상 전략과 기술이 필요할 수 있습니다.
	12. 필요한 경우 상대방의 체면을 세워주는 것도 중요하다.	12 피드백
Strategy12_01	조원4의 평소 공부를 성실히 하는 태도를 치켜세워주며 칭찬하면서 조별과제에도 적극적으로 참여하여 좋은 점수를 받자고 격려한다.	25017 학생의 답변은 협상전략12에 적합한 접근 방법으로, 조원4의 성실한 공부태도를 인정하고 칭찬하며, 좋은 성적을 받기 위해 함께 적극적으로 조별과제에 참여하도록 격려하는 제안이다. 개선점은 따로 없어 보입니다.
Strategy12_02	조원4의 열정과 성실성을 칭찬해주면서 나머지 조원들에 비해 과제에 시간을 더 투자 할 수 있는 조원4에게 과제의 비중을 더 맡아주길 말한다.	조원4의 열정과 성실성을 칭찬하고, 그에게 과제의 비중을 더 맡아줄 것을 제안하는 것으로, 협상전략12에도 부합합니다. 그러나 다른 조원들에게는 추가적인 격려나 협상 전략이 없어서, 모든 조원들의 참여도를 높이는 방안도 고려할 필요가 있습니다.
Strategy12_03	조원3이 자기는 내성적이라 발표도 잘 못하고, 도움이 안될거라 했지만, 저번 과제 발표 때 잘 들었다며 인상깊었다고, 발표 준비를 잘 해오면 반응이 좋아 잘 들릴 것 같다고 말했다.	25041 학생의 답변은 협상전략12에는 부합하지 않습니다. 조원3의 발표능력과 공부태도에 대한 칭찬은 좋은 접근 방법이지만, 다른 조원들의 참여도나 과제 진행에 대한 제안이 없습니다. 따라서, 협상전략12에 맞춰서 개선해야 합니다.
Strategy12_04	조원3은 공부는 뒷전이고 매일 놀러다니며 SNS를 꾸민다. SNS 피드나 패션센스를 칭찬하며 너 같은 인싸와 한 조가 되어 기쁘다고, 자주 만나서 같이 과제할 수 있으면 좋겠다고 말한다.	학생의 답변은 협상전략12에 부합하지 않습니다. 조원3의 인싸력과 SNS, 패션센스에 대한 칭찬은 협상 전략에 맞지 않으며, 과제에 대한 참여도나 개선 방안이 없습니다. 협상전략12에 따라서 개선해야 합니다.
Strategy12_05	조원3에게 있어서 학점보다 중요한 가치가 무엇인지 진심으로 궁금함과 호기심을 가지고 물어서 그의 가치관을 이해하려 노력할 것이다. 만약 공부가 아닌 다른 보다 외향적이고 대외활동 위주의 진로 관심사가 있다면 조별 활동이 공부만이 아닌 친교와 사회생활의 일부임을 넌지시 언급하며 학점 외에도 배워갈 수 있는 삶의 지혜가 있다는 것을 같이 대화하며 보여줄 것이다. 더불어 공부적인 요소 외에 조별모임에서의 플래닝에서 피피티 디자인 등의 좀 더 역동적인 역할을 일임해서 진정한 참여를 유도할 것이다.	조원 3과 대화하며, 그의 가치관을 이해하고 학점 이외의 삶의 지혜가 조별활동에서 배울 수 있음을 언급하여 조원 3을 참여하도록 유도하는 전략을 사용하고 있습니다.
Strategy12_06	조원1,2에게 바쁘게 살고 있는 것에 대한 칭찬을 한 뒤에 ‘혹시 알바나 동아리 활동이 없을 때 조별과제도 해낼 수 있지 않을까?’라고 물어본다.	조원 1과 2의 바쁜 일정에 대해 칭찬하고, 그들의 가능성을 열어놓으며, 협상을 이루어낼 가능성을 조성하는 전략을 사용하고 있습니다.
Strategy12_07	조원 4는 좋은 성적을 받기 위해 조별 과제에 더욱 능동적으로 참여할 것이다. 열정적인 모습을 칭찬함으로써 체면을 살리고, 협상 과정에서 조원 1, 2, 3을 설득하기 위한 전략을 함께 모색한다. 나를 포함한 두 명의 조원이 열정을 보인다면, 다른 조원들을 설득하는 협상 과정이 더욱 수월해질 것이다.	조원 4에게 열정적인 모습을 칭찬하여 체면을 살리고, 나와 다른 조원들이 조별활동에 적극적으로 참여하는 모습을 보여주어, 다른 조원들을 설득하는 전략을 사용하고 있습니다.
Strategy12_08	조원 4는 장학금을 받기 위해 조별 활동에서도 좋은 점수를 얻어야 했지만 적극적이지 않아 보이고, 각자 바쁜 조원들 때문에 자신이 많은 역할을 맡기에 개인 공부 또한 시간이 부족하다고 말했다. 또한 조원들의 태도에 자신이 희생해야 한다고 생각해서 서운해했다. 나는 학점을 잘 받기 위해 조별 활동 외에 개인의 일이 있음에도 동아리와 아르바이트를 먼저 이야기하는 것보다, 조별 활동에 먼저 적극적으로 행동해줘서 고맙다고 말했다. 나는 처음엔 조원 4와 조장인 내가 조별 활동에서 희생할 생각이었지만 같은 양의 역할 분배를 원하는 조원 4의 이야기를 듣고, 5명이 모두 공정하게 역할을 할 수 있도록 방법에 대해 조원과 논의하자고 하였다.	조원 4와 대화하며, 그의 상황을 이해하고, 조별활동에 적극적으로 참여해준 것에 대해 감사하다는 말을 전하며, 협상을 이루어낼 가능성을 조성하는 전략을 사용하고 있습니다.
Strategy12_09	조원 4가 유일한 희망이다 칭찬을 해서 동기부여를 해주자.	조원 4에게 칭찬을 해주는 것은 좋은 아이디어입니다. 그러나, 이것만으로는 조원 4가 과제에 참여하도록 동기부여되지 않을 수 있습니다. 따라서, 조원 4가 장학금을 받기 위한 좋은 성적을 얻기 위해 과제에 참여하는 것이 중요하다는 것을 강조하여 체면을 세워줄 수 있습니다.
Strategy12_10	조원 4가 막중한 역할을 맡아 수행했다면 공개적으로 칭찬을 해준다.	조원 4가 중요한 역할을 맡아서 과제를 수행했다면, 공개적으로 칭찬하는 것은 좋은 아이디어입니다. 그러나, 이것은 조원 4를 동기부여시키는데는 충분하지 않을 수 있습니다. 조원 4가 장학금을 받기 위해 좋은 성적을 얻는 것이 중요하다는 것을 강조하면서, 조원 4가 과제에 참여하도록 동기부여할 수 있습니다.
Strategy12_11	조원 3이 좋은 학점에 관심이 없는 것도 어쩌면 합리적인 선택일 수 있다면서 조원 3의 체면을 세워준 후, 과제에 참여시킬 방법을 고민한다.	조원 3이 좋은 학점에 관심이 없다는 것도 합리적인 선택일 수 있습니다. 그러나, 이것만으로는 조원 3가 과제에 참여하지 않을 수 있습니다. 따라서, 조원 3의 체면을 세워주기 위해 학점을 얻는 것이 중요하다는 것을 강조하면서, 조원 3을 과제에 참여시킬 수 있는 방법을 고민할 수 있습니다.
Strategy12_12	조원 3이 자신은 학점에 관심이 없어 준비하는 것에 자신이 없다고 할 때, 조원 3에 대한 칭찬 및 동기부여를 통해 체면을 세워주어 더욱 적극적으로 활동에 참여할 수 있도록 한다.	조원 3이 자신이 준비하는 것에 자신이 없다는 것을 인식시키면서, 칭찬과 동기부여를 통해 조원 3의 체면을 세워주는 것은 좋은 아이디어입니다. 그러나, 조원 3을 과제에 참여시키기 위해서는 학점을 얻는 것이 중요하다는 것을 강조하는 것이 좋습니다.
Strategy12_13	조원 3이 발표를 잘한다는 점을 칭찬해 주면서 발표자 역할을 부탁한다	조원 3에게 칭찬을 주고 발표자 역할을 부탁하는 것은 좋은 전략입니다. 그러나, 조원 3이 좋은 학점에 관심이 없다는 것을 고려해야 합니다. 조원 3이 발표에 집중하지 않을 수도 있기 때문에, 추가적인 협상 전략이 필요할 수 있습니다.
Strategy12_14	조원 2에 대해 동아리 활동에 적극적으로 참여하는 모습을 칭찬한다. 이후 조별과제 또한 여러 사람이 모여 공동의 목표를 달성한다는 점에서 조별 과제와 유사하다는 점을 설명하며 참여를 독려한다.	조원 2를 칭찬하고, 조별 과제와 동아리 활동의 유사점을 설명하여 참여를 독려하는 것은 좋은 전략입니다. 하지만, 조원 2가 조별 과제에 어떤 부분에서 기여할 수 있는지 구체적으로 언급하지 않았습니다. 조원 2가 과제에 대한 관심이 부족할 수도 있기 때문에, 추가적인 협상 전략이 필요할 수 있습니다.
Strategy12_15	조원 2가 동아리 활동이 바쁘다는 것이 곧 그의 유능함을 증명하는 것임을 인지했음을 보여주고 조별과제에도 조원 2의 능력이 필요함을 호소한다.	조원 2가 동아리 활동에 적극적으로 참여하는 것이 좋은 성적과 연결될 수 있다는 것을 인지시키는 것은 좋은 전략입니다. 그러나, 조원 3의 경우 좋은 학점에 관심이 없기 때문에 다른 유인을 제시해야 할 필요가 있습니다. 또한, 조원 4의 경우에도 추가적인 협상 전략이 필요합니다.
Strategy12_16	조원 1이 바쁜 일정을 쪼개어 모임에 참석하고 협력할 때, 감사의 마음을 표함으로써 적극적 참여를 유도한다.	조원 1이 바쁜 일정을 쪼개어 모임에 참석하고 협력할 때, 감사의 마음을 표함으로써 적극적 참여를 유도하는 것은 좋은 전략입니다. 그러나, 조원 1이 어떻게 과제에 참여할 수 있는지 구체적으로 언급하지 않았습니다. 또한, 다른 조원들도 추가적인 협상 전략이 필요합니다.
Strategy12_17	조원 1과 조원 2에게는 바쁜 일정 중 시간을 낼 수 있는 요일에 대해서 물어본다. 정 만날 수 없는 사람의 경우에는 집에서 자료조사를 해서 보내주는 것은 가능한지 물어본다. 조원 3에게는 학점 대신 어떤 것에 관심이 있는지 충분한 대화를 통해 알아낸다.	조원 1과 조원 2에게 요일에 대해 물어보는 것과, 조원 3과 충분한 대화를 통해 관심사를 알아내는 것은 좋은 전략입니다. 그러나, 조원 4에 대해서는 언급하지 않았습니다. 조원 4도 과제에 대한 관심이 있을 수 있기 때문에, 추가적인 협상 전략이 필요합니다.
Strategy12_18	조원 1,2가 하는 활동들의 의미를 찾아 칭찬해줌으로써 조별과제 조의 팀워크를 북돋는다.	조원 1,2가 하는 활동들의 의미를 찾아 칭찬해줌으로써 조별과제 조의 팀워크를 북돋는다.
Strategy12_19	조별활동이 어려울 것 같다고 말한 조원 1,2와 조별활동에 적극적이지 않을 것이라고 암시한 조원 3이 자신에게 배분된 과제의 양에 불만이 있는 것 같으면 나와 조원 4가 역할을 조금씩 더 배분받아 그들의 과제를 줄여주고, 그들의 의견을 수용했음을 보인다.	조별활동이 어려울 것 같다고 말한 조원 1,2와 조별활동에 적극적이지 않을 것이라고 암시한 조원 3이 자신에게 배분된 과제의 양에 불만이 있는 것 같으면 나와 조원 4가 역할을 조금씩 더 배분받아 그들의 과제를 줄여주고, 그들의 의견을 수용했음을 보인다.
Strategy12_20	조별과제를 준비하는 과정에서 다른 조원이 다른 아이디어를 제안한 경우 비난하지 말고 칭찬 등으로 체면을 세워주려 노력한다.	협상전략12를 활용하여 체면을 세워주는 방법에 대해 제시하고 있습니다. 그러나, 조별과제를 준비하는 과정에서 다른 조원이 다른 아이디어를 제안한 경우 비난하지 말고 칭찬 등으로 체면을 세워주는 것 이외에도, 조원들의 다양한 의견을 수렴하고 함께 논의하여 협력적인 분위기를 조성하는 것도 중요합니다.
Strategy12_21	조별 활동에 귀한 시간을 내어주어 조원에게 모범을 보여줘서 감사하다고 조원1과 조원2에게 칭찬 드린다. 그리고 조원3께는 본인 학점에 신경을 덜 쓰시는데도 다른 조원의 학점을 위해 신경 써주시는 이타심에 감동했다고 말씀 드린다. 그리고 조원4의 장학금에 대한 열의 덕분에 조장으로서 더 책임감을 갖고 일하게 되었다고 감사함을 전한다.	각 조원들의 특징과 장점을 인식하고 칭찬하는 것은 좋은 방법입니다. 하지만, 상대방의 체면을 세워주는 방법을 더 명확하게 제시하면 좋겠습니다. 예를 들어, 조원들이 제안한 아이디어를 활용하면서 그들의 기여를 인정해주거나, 자신의 부족한 점을 인정하고 상대방의 조언을 수용하는 것도 좋은 방법입니다.
Strategy12_22	아르바이트를 많이 하는 조원에게 대단함을 표하여 아르바이트 시간을 어느 정도는 존중해준 다음 조별과제 업무 중 같이 모이지 않아도 가능한 자료조사나 ppt 제작 등을 맡긴다.	아르바이트를 많이 하는 조원에게 대한 존중과 함께 조별과제 업무를 분담하는 방법을 제시하고 있습니다. 그러나, 협상전략12를 활용하여 상대방의 체면을 세워주는 방법에 대해서는 제시하지 않았습니다. 예를 들어, 아르바이트를 많이 하는 조원에게 그들의 역량과 기여를 인정하고, 그들의 의견을 적극 수용하며, 함께 협력하여 조별과제를 완성하는 것도 좋은 방법입니다.
Strategy12_23	시간을 내지 못한다고 기분 나쁜 표현을 하는 것 대신, 조원 1에게 아르바이트와 학업을 병행함을 칭찬한다.	좋은 접근입니다. 상대방을 칭찬하는 것은 협상에서 대인 관계를 개선하고 상대방의 자신감을 높일 수 있습니다. 다만, 이후에는 어떻게 상황을 개선할 수 있는 방법에 대해 구체적으로 제안해주는 것이 좋습니다.
Strategy12_24	나는 학교 활동하는 것만으로도 벅찬데 너희들은 아르바이트에 동아리 활동까지 열심히 하는 것을 보니 대단하다고 생각한다고 한다. 이런식으로 체면을 세워주면 이후 협상에서 좋은 결과가 있을 수 있다.	체면을 세우는 것은 협상에서 유용한 전략 중 하나입니다. 그러나 이렇게 말하는 것은 상대방에게 무례한 것처럼 들릴 수 있습니다. 상대방을 칭찬하면서도, 다른 조원들이 가진 어려움을 함께 고민해볼 수 있는 방법에 대해 제안하는 것이 좋습니다.
Strategy12_25	나는 조원3이 일찌감치 학점 복구를 포기한 졸업예정자(4학년)임을 알게 되고, 그에게 있어 지금은 학점보다 자격증이나 고시 준비와 같은 영역들이 더 중요하다는 그의 입장을 이해하였다. 나는 그러한 상황을 내가 이해한다는 점을 보이고, 그럼에도 불구하고 이번 활동이 향후 조원3의 직군이나 사회생활에서 어떻게 도움이 될 수 있을지를 피력하며 설득하되, 낮은 학점에 대해서는 많이 언급하지 않는다.상대가 언짢을만한 부분을 순화해서 표현하지 않고 직접적으로 건드리면, 상대는 협상을 파기함으로써 체면을 보호하려 할 수도 있기 때문이다.	이 방법은 협상에서 상대방을 이해하고 설득하는 전략 중 하나입니다. 그러나 이 방법은 상대방을 비판하는 것처럼 들릴 수도 있습니다. 또한, 학점이 조별과제에 얼마나 영향을 미치는지에 대해서도 고려해야 합니다. 따라서, 좀 더 세심하고 적극적인 대화를 통해 상대방의 입장을 이해하고 해결책을 찾는 것이 좋습니다.
Strategy12_26	나는 조원 2에게 우리중에서 PPT를 가장 깔끔하게 만드는 사람이 너라고, 정말 부럽다는 식으로 칭찬하며 PPT를 만드는 동안만 동아리 활동을 잠깐 미룰 수 없냐고 물어봤고 기분이 좋아진 조원 2는 동아리 일정을 조율해 보기로 결정했다	25034 학생의 답변은 협상전략 12를 활용한 좋은 예시입니다. 조원 2가 동아리 활동 때문에 참여가 어려울 때, 그 조원이 PPT를 잘 만든다는 점을 인정하고 칭찬하며, 동아리 일정을 잠시 조율해볼 것을 제안함으로써 상대방의 체면을 세워주는 동시에 협상을 이루는 방법을 찾았습니다.
Strategy12_27	각 조원이 참여가 힘들다고 할 경우, 적극적인 그 조원이 중요하게 생각하는 일이 더 중요하게 느껴지는게 당연하다며 입장과 처지를 고려해 준후, 그럼에도 조별과제에 참여할수 있는 방법은 없을지 질문한다.	25016 학생의 답변은 조원들의 입장과 처지를 고려하는 것이 좋은 점입니다. 그러나 상대방의 체면을 세워주는 방법을 추가로 제시하지 않은 점에서 개선할 여지가 있습니다. 협상을 할 때는 대화를 통해 상대방의 요구사항과 이유를 듣고, 그것을 고려한 상호적인 제안을 하는 것이 중요합니다. 따라서, 조원 3과 4에게는 장학금과 학점을 얻는 것이 중요하다는 점을 이해하고, 그것을 고려한 협상 방안을 제시하는 것이 좋을 것입니다.
	13. 한 가지 협상방법에 집착하지 말고 창의성을 발휘하여 다른 방법을 모색하라.	13 피드백
Strategy13_01	조원 1과 2의 경우 조별과제 2주만이라도 아르바이트와 동아리 활동을 조금 뺄 수 없는지 확인해보고 이 해결 방안이 실질적으로 안된다고 보면 조원 1과 2가 같은 날 아르바이트와 동아리 활동을 하도록 조절하는 다른 방법을 창의성을 바탕으로 고안해본다.	학생의 협상 전략은 조원 1과 2가 어떻게든 조별과제를 준비할 수 있도록 창의적으로 해결 방안을 모색하는 것입니다. 이에 대한 개선 제안은 다른 조원들과 함께 조별과제를 준비할 수 있는 다양한 방안을 모색하는 것입니다.
Strategy13_02	성적이 제일 필요한 조원4에게 역할 분배를 맡긴다. 구체적인 역할 분배는 효율적 일처리라는 결과를 낳을 것이다.	학생의 협상 전략은 성적이 중요한 조원 4에게 역할 분배를 맡기는 것입니다. 이에 대한 개선 제안은 모든 조원이 적극적으로 참여하고 역할 분배를 협의하는 과정에서 조원 4의 성적 목표를 고려하여 역할을 분배하는 것입니다.
Strategy13_03	조원 1과 2는 조별과제에 투자할 시간이 적으니 조원 모두 같은 양을 책임지고 준비하자고 조원들에게 제안하는 대신 조원 3, 4에게 양해를 구해 조원 1, 2 에게 상대적으로 준비할 게 적은 역할을 분배하여 모두가 조별과제에 참여할 수 있도록 했다.	학생의 협상 전략은 모든 조원이 조별과제에 적극적으로 참여할 수 있도록 조원들간의 역할을 분배하는 것입니다. 이에 대한 개선 제안은 각 조원의 역할에 대해 상세히 협의하여 조별과제를 효율적으로 준비할 수 있도록 계획을 세우는 것입니다.
Strategy13_04	조별 과제의 전 시간을 모두 다 함께 모여서 해야만 하는 것은 아니므로, 효율적으로 시간 배치를 해서 조원1과 조원2가 개인 시간을 굳이 바꾸지 않더라도 원활하게 조별 과제 활동이 이루어질 수 있는 방식으로 조원끼리 상의하여 정해본다.	학생의 협상 전략은 모든 조원이 조별과제를 효율적으로 준비할 수 있도록 역할을 분배하는 것입니다. 이에 대한 개선 제안은 각 조원의 역할에 대해 더욱 상세히 협의하고, 역할 분배에 대한 계획을 조원들과 함께 세우는 것입니다.
Strategy13_05	조별발표 과제라고 해서 무조건 대면으로 모이는 방법만 고수하지 말고, 줌 등의 비대면 프로그램이나 단체 카톡방에서의 소통 등 다른 여러 방안들을 고려해본다.	학생의 협상 전략은 대면으로 모이지 않고도 조별과제를 준비할 수 있는 다양한 방법을 고려하는 것입니다. 이에 대한 개선 제안은 다양한 비대면 방식을 모색하고, 해당 방식에 대한 효과적인 사용법을 조원들과 함께 고민하는 것입니다.
Strategy13_06	조원 1은 물리적으로 모여서 조별과제를 수행하는 것이 어려우므로 일정을 조율한다는 협상 방법에 집착하지 않고 모이지 않아도 할 수 있는 일을 찾아 그 역할을 맡기는 등 다른 방법을 모색한다.	학생의 답변은 협상전략 13을 잘 활용하고 있습니다. 조원 1의 문제를 해결하는 다양한 대안을 고려하는 것이 좋은 전략입니다. 하지만 그 대안이 조원 1이 참여할 수 있는 방법인지도 고려하여야 합니다.
Strategy13_07	조원 1이 모이기 어려운 원인이 아르바이트이기 때문에, 그 사람을 억지로 시간이 나게 하지 않는대신 나의 지인을 그 아르바이트에 하루 대타로 가도록 하여 문제를 해결하고 조원1이 적절히 참여할 수 있었다.	학생의 답변은 좋은 대안을 제시하였으며, 다른 조원들에게 부담을 덜어주는 해결책을 제시했다. 하지만 그 지인이 아르바이트를 대타하는 것에 대해 동의를 하지 않을 수도 있으므로, 그에 대한 대안도 함께 고려하는 것이 좋을 것입니다.
Strategy13_08	조원 1의 경우 경제활동으로 참여가 어려우면 아르바이트 장소를 조별모임 장소로 제공하거나 간단한 활동비를 지원하는 등 참여 대신 조별과제를 돕는 방향으로 일정 부분 대체할 수 있다.	학생의 답변은 조원 1의 문제를 해결하면서도 다른 조원들에게 불필요한 부담을 주지 않는 대안을 제시하였습니다. 하지만 조별과제를 돕는 대안이라 하더라도, 그 대안이 조원 1의 참여를 대체하는 것은 아니기 때문에, 추가적인 대안도 함께 제시하는 것이 좋을 것입니다.
Strategy13_09	조원 1과 조원 2의 경우 조별과제 이외의 일로 바쁜 상황이다. 이때 무조건 만나서 조별과제를 해야한다고 생각하기 보다는 ZOOM 과 같은 화상회의를 통해 조별과제를 수행하는 전략을 세울 수 있다	학생의 답변은 조원 1과 2의 바쁜 일정을 고려한 대안을 제시하였습니다. 하지만, 모든 조원이 원활한 소통과 협력을 위해 모여야 하는 경우도 있기 때문에, 그런 경우를 고려하여 대안을 제시하는 것이 좋을 것입니다.
Strategy13_10	모이기 힘든 조원 1을 생각해 자료 조사와 같이 꼭 모이지 않아도 할 수 있는 역할을 조원 1에게 맡겼다.	학생 답변은 각 조원의 역할을 분담하여 일을 처리하는 방법을 제안하고 있습니다.
Strategy13_11	반드시 조원 1, 2, 3을 데리고 이끌어 나가는 방향으로 설득한다면 조원 4와 내가 피해를 볼 수 있다. 따라서 교수님께 상황을 설명하고, 조에서 제거하거나 팀원 교체 가능 여부를 확인한 후 가능한 것이 있다면, 이를 활용하여 협상을 진행하여 조별과제에 힘쓰도록 유도하거나, 다른 팀원과 새롭게 조별과제를 할 수 있다.	학생 답변은 모임이 어려운 조원들에 대해 대처하는 방법을 고민하고 있으며, 상황 파악과 대안 모색에 능숙한 모습을 보입니다.
Strategy13_12	대면으로 모이는 것이 아니라 비대면으로, 시간과 공간에 구애받지 않고 조별할동을 진행한다. 그러나 비대면 의사소통에는 한계가 있을 수 있으므로, 조장인 ‘나’와 좋은 성적을 받고자 하는 조원4를 중심으로 다른 조원들은 시간이 되는대로 참석한다. 단, 2주간의 활동동안 각자 최소 1회는 대면 참석하도록 약속한다.	답변은 비대면으로 조별과제를 진행하되, 최소한의 대면 참석을 약속하여 성과를 극대화하려는 모습을 보입니다.
Strategy13_13	만약 모일 수 없다면 화상회의나 채팅을 통해 역할 분배를 하는 방식도 고려한다.	답변은 대면이 어려운 상황에서도 적극적인 대안을 모색하는 모습을 보입니다.
Strategy13_14	바쁜 조원들이 있으니 직접 대면으로 만나는 방법 이외에도 화상통화와 같은 방법으로 조별과제를 하는 선택지도 마련해둔다.	답변은 대면이 어려운 상황에서도 선택지를 마련하는 등 적극적으로 대처하는 모습을 보입니다.
Strategy13_15	나는 조원들에게 모이는 것이 힘들면 줌을 통해 온라인으로 만나거나, 각자 파트를 스스로 한 뒤에 합칠 수도 있다는 창의적인 다른 방법들을 제시하여 과제를 진행하였다.	합리적이고 창의적인 방법을 제시하여 좋은 접근입니다. 개선할 점은 모든 조원이 이 방법에 동의할 수 있는지 확인하고, 각자 파트를 스스로 담당한 뒤 합치는 방법에 대한 구체적인 계획을 더욱 세부화하는 것입니다.
Strategy13_16	각 조원이 바빠 모이기 힘들다면, 조직이 주축이 되어 온라인 온라인으로 미팅을 잡아 조원의 처지를 생각한 조별과제를 한다.	조원들이 바쁘고 모이기 어렵다면, 조직이 주축이 되어 온라인 미팅을 잡는 것은 협상전략13의 아이디어를 잘 적용한 접근입니다. 개선할 점은 모든 조원이 참여하기 쉽도록 일정을 조율하는 것과, 각자 역할을 분배하고 정보를 공유하는 방법을 구체화하는 것입니다.
Strategy13_17	조원4 : 나머지 조원들이 적극적으로 참여하지 않을 가능성이 있다. 선배들 중에 작년 이 수업을 잘 들으신 분들이 계신데 그 분들에게 도움을 청하여 자료를 얻어보겠다. 비대면 모임과 회의를 통해 조별과제를 진행해볼 것이지만 안 될 경우 자료를 참고하여 최대한 깔끔하게 만들어보자.	조원 4의 관심사를 파악하고, 다른 선배들의 도움을 빌려 자료를 얻으려는 전략은 협상상황에서 적극적으로 정보수집을 하고 이를 활용하여 상황을 개선하는 방법 중 하나입니다. 조별과제에서 다른 조원들이 적극적으로 참여하지 않을 가능성이 높으므로, 조원 4의 목표를 이룰 수 있도록 자료를 찾아내는 것은 중요합니다.
Strategy13_18	조원 3의 경우 자기 자신이 좋은 학점을 받을 필요가 없기 때문에 적극적으로 참여하지 않는다고 주장하고 있다. 처음 설득을 할 때는 다른 조원들은 학점이 중요하다는 점을 강조하면서 설득을 해볼 수는 있지만, 만약에 실패한다면 다른 협상방법으로 전환한다. 예를 들면, 조별과제를 하기 위해 만나는 겸 새로운 카페나 맛집에 가는 것을 제안해본다. (추가설명 : 협상은 단 한 번의 시도로 성공하기 어렵다고 생각하니다. 따라서 전략 13을 토대로 조원 3을 설득할 대안(플랜 B)을 답변으로 작성했습니다. 조원 3은 학점에 대한 욕심이 전혀 없어보이는 상태로, 다른 조원들에게는 학점이 중요할 수 있다는 점을 여러 차례 반복해서 강조하면 설득될 수도 있습니다. 하지만 실패할 경우, 당황하지 않고 곧바로 두번째 협상 전…	조원 3의 관심사를 파악하고, 학점에 관심이 없으므로 다른 방법으로 설득하려는 전략은 협상에서 반드시 필요한 전략입니다. 특히, 전략 13에서 강조하는 대안(플랜 B)을 준비하는 것은 협상을 진행하는 상황에서 반드시 필요한 전략입니다. 조원 3의 관심사를 파악하고, 그에 맞는 다른 제안을 해보는 것이 좋을 것입니다.
Strategy13_19	조원1이 조별모임에 많이 오게하는 방법에서 벗어나 모임에 오지 않더라도 혼자 다른 곳에서 할 수 있는 역할을 배분해준다.	조원 1이 아르바이트를 많이 하기 때문에 모임에 참여하지 못할 수 있다는 문제점을 파악하고, 각자 할 일을 배분하여 모임에 참여하지 않아도 혼자서 일을 할 수 있도록 하는 전략은 창의적인 아이디어입니다. 이 방법을 통해 조원 1의 역할을 최대한 활용하면서도 조별과제의 진행이 가능하도록 하는 것이 중요합니다.
Strategy13_20	조원1이 모이기 어려운 상황이기 때문에 자료조사는 각자 진행하고 단톡방에 공유하는 비대면 식으로 진행하기로 계획했다.	조원 1이 모이기 어려운 상황이라는 문제점을 파악하고, 각자 자료조사를 하고 비대면으로 공유하는 방법을 택한 것은 실용적인 전략입니다. 모임을 최소화하고 자료조사를 각자 해결하도록 함으로써, 조별과제를 완수할 수 있도록 도와줄 수 있습니다.
Strategy13_21	굳이 대면으로 모이는 것이 아니더라도 줌 화상회의, 구글 공용 문서 작업 등 조원 1,2에게 개인적인 시간을 활용해서 조별과제를 수행할 수 있는 방법을 대안으로 제시한다. (반드시 모여야 한다는 방법에 집착하지 않음)	조원 1, 2에게 개인적인 시간을 활용하여 조별과제를 수행하는 방법을 제시하고, 대면으로 모이지 않아도 되는 방법을 찾는 것은 좋은 시도입니다. 다만, 조원 3과 4도 함께 참여할 수 있는 방법을 더욱 생각해 볼 필요가 있습니다.
Strategy13_22	나는 꼭 다같이 모여서 조별활동을 진행하는 방법뿐만 아니라 화상회의를 통한 모임, 불참시 만을 불이익에 대한 회의 등의 방법을 모색했다	다양한 방법을 모색하고, 불참시에 대한 대책도 고려한 것은 좋은 점입니다. 하지만 조원 1, 2에게만 개인적인 시간을 활용해서 조별과제를 수행하는 것은 다른 조원들에게 불이익이 될 수 있으므로, 전체 조원이 참여할 수 있는 방법을 더욱 생각해 볼 필요가 있습니다.
Strategy13_23	꼭 조별과제를 모든 조원이 함께 있는 자리에서 진행해야하는 것은 아니므로 각자 조별과제를 분배받고 각자 조사한 뒤 정보를 모은다.	각자 조별과제를 분배받고 조사한 뒤 정보를 모으는 방법은 새로운 방법을 모색하는 협상전략13과 잘 어울리는 접근입니다. 다만, 모든 조원이 공정하게 역할을 분배하고, 정보를 공유할 수 있는지 확인하는 것이 필요합니다.
	14. 사람들은 각자 다르지만 예측할 수 있는 패턴이 있다는 것이다.	14 피드백
Strategy14_01	조원4는 장학금을 받기 위해 좋은 성적을 받아야 하므로, 조별 활동에 열심히 참여할 것이다. 그렇기에 조원4가 성적을 위해 조별 과제에 열심히 참여할 것이라는 패턴을 예측하고, 조원4에게 발표와 같은 중대한 직책을 맡을 것을 제안할 것이다.	좋은 성적을 받기 위해 열심히 공부하는 조원 4에게 중대한 직책을 맡을 것을 제안하는 것은 좋은 전략입니다. 그러나, 다른 조원들도 중대한 직책을 원할 수 있기 때문에, 이에 대한 충분한 설명과 타협점을 찾아보는 것이 좋을 것입니다.
Strategy14_02	조원 4는 이전에도 좋은 성적을 받기위해 공부를 열심히 해서 조별과제에 대한 지식이 많을 것이다. 그러므로 조별과제에 대한 지적이 많을 것이다. 그러므로 내용에 대해 이해가 안되는 것을 조원 4에게 물어본다	조원 4가 지식이 많을 것이라고 가정하는 것은 위험한 전략입니다. 조원 4가 과제에 대한 이해도가 낮을 수도 있기 때문입니다. 대신, 조원 4가 어떤 역할을 맡으면 좋을지 물어보고, 그에 따라 역할을 부여하는 것이 좋을 것입니다.
Strategy14_03	조원 3은 좋은 학점을 받는 것에 관심이 없으나, 다른 모든 대학생들의 예측 가능한 패턴처럼 새로운 친구를 사귀는 것에 관심이 크다. 따라서 조별과제 이후의 친목활동을 예고하며 동기부여한다.	조원 3이 좋은 학점을 받는 것에 관심이 없다는 것을 알고, 그 대신 친구 사귀기에 관심이 있다는 것을 파악한 것은 좋은 전략입니다. 그러나, 조별과제와 친목활동을 섞어서 이야기할 경우, 조원 3이 조별과제에 대한 역할을 소홀히 할 가능성이 있기 때문에, 이에 대한 유도나 보상을 생각해보는 것이 좋을 것입니다.
Strategy14_04	나는 조원 3이 조별과제에서 적극적으로 참여하지 않을 것으로 예상되어 상대적으로 힘이 덜 드는 자료조사에 역할을 부여했다.	조원 3이 적극적으로 참여하지 않을 것으로 예상되는 것은 좋은 예측입니다. 그러나, 이를 이유로 상대적으로 힘이 덜 드는 자료조사를 부여하는 것은 조원 3이 더욱 소홀히 할 가능성을 높일 수 있습니다. 대신, 조원 3에게 이 조별과제가 어떤 의미를 가지는지, 그리고 왜 조원 3의 참여가 중요한지를 설명해주는 것이 좋을 것입니다.
Strategy14_05	각자 다른 상황을 지니고 있다. 왜냐하면, 집중하고 활동하는 영역이 다르기에. 고로, 상대를 이해하지 못하거나 겉으로 드러나는 특성이 달라 오해에 부딪힐 수 있음. 이때 14번의 내용이 유용함. Ex. 동아리 활동이 바쁜 친구와 조원 3&4의 갈등 상황 (서로의 유사점 및 행동 패턴 분석하여 보상 및 처벌 완급 조절.)	다른 조원들과 다르게 영역이 다른 조원에 대해 이해하지 못하면 오해에 부딪힐 수 있다는 것을 인지한 것은 좋은 전략입니다. 그러나, 이에 대한 구체적인 대처 방안을 추가적으로 생각해보는 것이 좋을 것입니다. 예를 들어, 각 조원들이 지니고 있는 강점과 약점을 파악하고, 그에 따라 역할을 분배하는 것이 좋을 것입니다.
	15. 합의에 이르지 못할 경우를 미리 대비하라.	15 피드백
Strategy15_01	현실적으로 조원 1과 조원2는 조별활동에 적극적으로 참여하지는 않을 것이라는 사실을 미리 인지한 뒤, 그들의 참여가 저조할 경우 어떻게 할지 조원 4와 plan B를 세운다	좋은 전략이지만, 조원 1과 2가 참여를 거절하거나 일부만 참여한다면, plan B를 구체적으로 계획해야 합니다. 예를 들어, 더 많은 시간을 할애하거나 다른 조원들과의 협력을 강화하는 등의 대안을 고려해보세요.
Strategy15_02	합의가 이루어지지 못할 상황에 대비하여 혼자서 조별과제를 이끌고 나갈 수도 있다고 생각하고 미리 자료를 찾고 일정을 비워둔다.	혼자서 모든 작업을 수행하는 것은 부담스러울 수 있으므로, 협상전략15를 적용할 때는 다른 조원들과 협력할 수 있는 방법을 고려해야 합니다. 예를 들어, 다른 조원들에게 역할을 분담하거나, 참여가 어려운 조원들에 대해 대체 인원을 모집하는 등의 방법이 있습니다.
Strategy15_03	조원3이 학점에 관심이 없어 과제를 제대로 수행하지 않을 경우에 대비해서 하나의 작업을 둘씩 묶어서 진행하도록 하여 작업에 공백이 생기지 않도록 한다.	이 방법은 과제를 성공적으로 완료하는 데 도움이 될 수 있지만, 조원 3에 대한 예상과 다르게 높은 성과를 내는 경우도 있습니다. 그렇기 때문에 조원 3의 동기부여를 높이는 방법을 고려해보세요.
Strategy15_04	조원3의 동기부여에 실패할 경우를 대비해 조원3에게 중요한 역할을 맡기는 계획을 세우지 않는다.	조원 3에게 중요한 역할을 맡길 수 있는 다른 대안을 고려해보세요. 예를 들어, 조원 3의 흥미가 있는 분야의 작업을 맡기는 등의 방법이 있습니다.
Strategy15_05	조원3은 좋은 학점을 받는 것에 근심이 없다는 점을 생각했을 때, 조별활동에 적극적으로	조원 3의 참여도를 고려하는 것은 좋은 전략입니다. 하지만, 조원 3가 참여하지 않는 경우를 대비해 그에 대한 대안도 고려해야 합니다. 예를 들어, 조원 3의 역할을 다른 조원들과 분담하거나, 참여가 가능한 대체 인원을 모집하는 등의 방법이 있습니다.
Strategy15_06	참여하지 많을 수 있다. 그렇기에 조원3이 배분받은 역할을 수행하지 않을 경우도 고려해야한다
Strategy15_07	조원3은 과제에 열정이 없지만 조원4는 성적 욕심이 있어 발표, 자료조사 등의 역할 분담 과정에서 합의에 이르지 못할 수도 있다 판단했다. 이에 대한 대안으로 과제의 주제를 조원 수만큼의 파트로 나누어 각자의 파트의 자료조사와 발표를 맡아 수행하는 대안을 생각해 놨었다.	학생의 답변은 좋은 방법으로 보입니다. 조원 3과 4의 다른 목표와 관심사가 있을 가능성이 있으므로, 조별과제 주제를 파트로 나누어 각자의 역할을 분담하는 것은 좋은 대안이 될 수 있습니다. 그러나 이 대안을 조원들과 상의해본 후, 다른 대안을 생각할 필요도 있을 것입니다.
Strategy15_08	조원3,4가 합의에 이르지 못할 경우에 미리 대비한다.	학생의 답변은 협상전략15를 잘 이해하고 있음을 보여줍니다. 조원 3과 4가 합의에 이르지 못할 경우를 미리 대비하고, 다음 협상에서 그 점에서 시작할 수 있도록 준비하는 것은 협상전략15의 핵심입니다.
Strategy15_09	조원2가 갑작스러운 동아리 활동으로 참여하지 못하는 경우에 대비하여 나는 조원 2에게 해야 되는 파트와 내용을 분배해주고 완료시 연락하고 하였다.	학생의 답변은 조원 2의 갑작스러운 동아리 활동으로 인해 발생할 수 있는 문제를 미리 대비하는 좋은 예시입니다. 다른 조원들과의 협력을 유지하기 위해 조원 2에게 할당된 역할과 내용을 미리 분배하고 연락할 것을 제안한 것은 협상전략15의 원칙을 잘 적용한 것입니다.
Strategy15_10	조원1이 아르바이트로 인해 조별로 모이는 것이 불가능해진다면, 조원1에게 혼자서 작업을 하고, sns를 이용해 나머지 조원과 공유할 수 있도록 한다.	학생의 답변은 조원 1이 아르바이트로 인해 조별 작업에 참여하지 못할 경우를 대비한 대안으로, 혼자서 작업하고 나머지 조원들과 공유할 수 있는 방법을 제안한 것입니다. 그러나 이 대안이 다른 조원들과의 협력을 효율적으로 유지할 수 있는 방법인지에 대해 더 많은 고민이 필요합니다.
Strategy15_11	조원1,2가 끝까지 비협조적일 경우 조원4와 주도적으로 과제를 완수한다.	이는 협상전략15와 연결되지 않습니다. 이 전략은 합의에 이르지 못할 경우를 대비하여 다음 협상에서 출발점을 정하는 것입니다. 따라서 이 상황에서 이 전략을 적용하려면, 모든 조원이 협력하지 않을 때를 대비하여 대안 계획을 준비하는 것이 좋습니다.
Strategy15_12	조원1,2_- 만약 협의를 하지 못해 모두가 대면에서 회의를 진행하기 힘들다면, 줌으로 회의를 진행하거나 간단하게 카톡으로 역할 분배를 한다. 만나서 피드백하는 것이 힘들다면 이 또한 온라인으로 진행한다.	이는 협상전략15와 관련이 있습니다. 모든 조원이 대면 회의를 진행하기 어려운 상황에서 줌 또는 카톡을 이용하여 역할 분담을 하고, 피드백을 주고받는 것은 대안 계획으로서 좋은 전략입니다.
Strategy15_13	조원 3에게 최대한 협력을 요구하다가 이를 거절할 경우를 대비해 2번째 역할 분담을 생각해 놓는다.	이는 협상전략15와 연결되어 있습니다. 조원3이 협력하지 않을 가능성이 있다면, 대안 계획을 준비하는 것이 좋습니다. 또한, 조원3과 이야기하여 다른 역할을 분담하거나, 조원4와 함께 역할을 대신할 수 있는 방안을 모색하는 것도 좋은 전략입니다.
Strategy15_14	조원 3과의 과제의 역할 분배에 실패했을 때를 대비하여 다시 이야기할 날짜를 정하고 결정했던 내용 그 이후 것에 대해 토론한다.	이 또한 협상전략15와 관련이 있습니다. 조원3과의 역할 분담에 실패하였을 때, 다음 협상에서는 이전에 결정했던 내용을 바탕으로 다시 토의하고, 이번에는 더 명확한 계획을 세우는 것이 좋습니다.
Strategy15_15	조원 2가 동아리 활동에 시간과 노력을 쓰지 않을 경우 조원 평가에서 낮은 점수를 주는 것을 고려한다.	이는 협상전략15와는 관련이 없습니다. 조원2의 동아리 활동에 대한 문제는 해당 과제와 직접적인 연관성이 없기 때문입니다. 이 문제를 해결하기 위해서는, 조원2와 함께 해당 문제에 대해 이야기하고, 조원2가 과제에 집중할 수 있도록 도움을 주는 것이 좋습니다.
Strategy15_16	조원 1이 아르바이트를 하지 않는 시간대에 모일 것을 제안하고, 그것이 여의치 않다고 하면 온라인상에서 모이는 방법을 사용한다.	학생의 경우, 조원 1이 아르바이트로 인해 모이기가 어려울 때 대안적으로 온라인 모임을 제안하고 있다. 이는 조원 1의 입장을 고려한 대안적인 해결책으로, 모임을 유지하면서도 상대방의 어려움을 고려한 배려를 보이는 좋은 전략이다. 하지만 이 방법이 합의에 이르지 못할 경우, 어떻게 대응할지에 대한 계획을 함께 세우는 것이 좋을 것 같다.
Strategy15_17	조원 1의 아르바이트로 인해 대면으로 만나기 힘든 상황이라면, 조사내용을 취합하여 ppt를 만드는 역할을 부여할 수 있다.	학생은 조원 1의 아르바이트로 인해 모이기 어려운 상황에서 조사내용을 취합하여 ppt를 만드는 역할을 부여하는 제안을 하고 있다. 이는 조원 1의 어려움을 고려한 대안적인 역할 분담으로, 과제를 완성하는 데 있어서 중요한 역할을 할 수 있다. 하지만 이 방법이 합의에 이르지 못할 경우, 어떤 대안적인 방법을 생각해볼 필요가 있다.
Strategy15_18	조원 1: 아르바이트는 금전적 이유가 있기에 상대방의 입장을 고려하되 조원 2와 같이 미리 공지하고 중간 점검을 통해 확인하도록 한다.	학생은 조원 1의 아르바이트를 고려하면서도 조원 2와 같이 미리 공지하고 중간 점검을 통해 확인하는 방법을 제안하고 있다. 이는 상대방의 입장을 고려하면서도 협력적인 태도로 문제를 해결하려는 전략이다. 하지만 이 방법이 합의에 이르지 못할 경우, 다른 대안적인 방법을 생각해 볼 필요가 있다.
Strategy15_19	조원 1,2,3이 모두 한자리에서 동시에 못 만날 경우를 대비하여 조원4와 단 둘이서라도 미리 틀을 만들어 놓고 여차하면 과제를 둘이서만 했다고 발표할 준비를 해놓았다.	학생은 조원 1,2,3이 한자리에서 동시에 못 만날 경우를 대비하여, 조원 4와 함께 미리 틀을 만들어 놓고 과제를 둘이서만 했다고 발표할 준비를 해놓았다고 한다. 이는 불가피하게 모두 함께하는 것이 어려운 상황에서 대안적으로 해결책을 마련해 놓는 것으로, 좋은 전략 중 하나이다. 하지만 이 방법이 합의에 이르지 못할 경우, 어떻게 대처할지에 대한 계획도 함께 생각해 볼 필요가 있다.
Strategy15_20	조원 1,2 는 바쁘고 조원 3은 관심이 없는 상황에서 최대한 협상을 했음에도, 더 이상 진전이 없다면 조원4 와 최대한 열심히 한다. 이후 교수님께 조별과제에서의 상황을 설명드린다.	좋은 점입니다. 협상의 한계에 도달했을 때, 다른 조원과 함께 노력하고 조교님에게 상황을 보고하는 것이 협상전략15를 잘 활용하는 방법입니다.
Strategy15_21	조별과제에서 역할분담을 할 때 시간이 많지 않은 조원2에게 ppt발표를 제안하기에 앞서 만약 조원2가 거절할 경우 대신 자료조사를 요청할 것을 생각해 놓아 대비한다.	좋은 전략입니다. 하지만 이 방법은 조원 2가 ppt발표를 거절했을 때에만 해당되며, 그 외의 상황에서는 적용되지 않을 수 있습니다. 또한, ppt발표가 조원 2에게 맞지 않는 역할일 경우 다른 역할을 제안하는 것이 더 적절할 수 있습니다.
Strategy15_22	조별 과제 활동을 위해 대면으로 만나고자 했던 나의 계획이 조원들의 스케줄 맞추기가 어려워 저지된다면, 비대면 실시간 zoom 화상채팅을 이용한 방법을 제안할 준비를 한다.	좋은 전략입니다. 하지만 이 방법은 대면 모임이 불가피한 상황일 때에만 해당됩니다. 만약 조원들이 비대면 모임에 동의하지 않는다면, 다른 방법을 고려해야 할 수도 있습니다.
Strategy15_23	전부 모여서 조별과제를 진행하려 할때, 각자의 사정 때문에 다함께 모이지 못할 수도 있다. 그러한 경우에 시간이 맞는 사람끼리 따로 모이되 모임의 횟수를 늘린다. (ex 월요일 모임: 조장, 조원 1, 조원 4 참여, 화요일 모임: 조장, 조원 2, 조원 3, 조원 4 참여 등) 또한, 서로 역할을 배분하는 과정에서 합의가 진행되지 않을 경우, 제비뽑기를 통해 역할을 부여할 수도 있다.	좋은 전략입니다. 다만, 조원들 간의 일정이 서로 맞지 않을 경우 모임의 빈도를 늘리는 것이 조원들에게 부담이 될 수도 있으니, 상황에 맞는 타협점을 찾는 것이 중요합니다. 제비뽑기 방법도 일부 조원들에게 불만을 불러올 수 있으니, 가능한 대안을 먼저 고려하는 것이 좋습니다.
Strategy15_24	일정을 맞추지 못해 대면으로 만나기 어려운 경우, 비대면 회의 방식으로 조별활동을 진행할 대비책을 세워둔다.	좋은 전략입니다. 하지만, 비대면 모임이 조원들의 의견과 맞지 않을 경우 대안을 고려해야 합니다. 또한, 대면 모임이 불가피한 상황에서도 대안을 제시하는 것이 좋습니다.
Strategy15_25	스케줄이 엇갈려 같이 못 만나더라도 협력이 가능하도록 역할 분담은 한다. 예를 들어, 동아리 활동이 바빠 못 만나는 조원은 ppt 제작을 맡겨, 굳이 만날 필요가 없도록 한다. 만날 수 있는 사람이 2명 있다면, 그분들에게 발표를 맡기고, 나머지는 자료조사를 맡기면 된다.	좋은 역할 분담 방법을 제시하였으며, 다른 조원들의 역할에 대한 의견 수렴도 고려한 좋은 전략입니다. 조원들과의 협력을 강조한 것도 좋습니다.
Strategy15_26	서로 시간을 맞출 때 안 맞는 경우 1~2명에게 맞춰달라고 권유할 수 있지만 도저히 안될수 있기 때문에 미리 대비하여 줌 회의 등 온라인으로도 할수 있는 방법을 모색한다.	시간이 안 맞는 경우에 대한 대비책을 온라인 회의 등을 통해 모색하는 것은 협상전략15의 핵심인 미리 대비하라를 잘 지킨 것 같습니다.
Strategy15_27	발표가 이틀남고 조원 1, 2 가 하루씩 시간이 안맞았는데, 발표를 최종적으로 맞춰 볼 날이 아무래도 정해지지 않아, 만나는 것은 어려웠다. 그래서 나의 발표 부분의 속도와 말투를 녹음하여, 이들에게 이 녹음본의 발표 속도와 유사하게, 정해진 발표 시간에 맞춰 각자 녹음해 보내달라고 했다.	발표를 녹음하여 각자 맞춰서 보내달라는 아이디어는 창의적이며, 조원들의 시간적 제약을 고려한 좋은 대안입니다.
Strategy15_28	만약 조원1, 조원2가 시간도 안되고 그렇다면, 조원 3이 태도가 안좋다면 조원1, 2, 3에게는 부담없는 과제라도 분배를 하고 줌이나 여러 비대면 플랫폼을 활용하여 회의를 진행해 볼 수 있다. 나와 조원 4가 이러한 상황에 타협하여 조금 더 큰 역할을 맡는 것도 방법이 될 수 있다.	조원들의 역할과 참여율을 고려한 역할 분배와 비대면 플랫폼을 활용한 회의 진행 방안도 좋습니다.
Strategy15_29	만약 제시하는 방안을 받아들이지 않는 상황이 생긴다면 조원들의 의견을 수용하여 각자 맡고싶은 역할을 말하게하여 역할을 합리적으로 배분할 생각이다. 물론 조원의 참여율을 높이는 결론이 나와야 할 것이다.	협상의 대상이 되는 조원들의 의견을 수용하고, 합리적인 역할 분배 방법을 제시하면서 협상과정에서 상대방의 입장도 고려한 것이 좋습니다.
Strategy15_30	끝내 합의 점에 도달하지 못했을 때를 대비하여 조원자와 조별과제를 진행할 생각과 참여하지 않는 조원들에 대한 해결방법을 생각해 놓았다.	합의 점에 도달하지 못할 때를 대비하여 해결책을 생각해 놓았다는 점이 좋습니다. 다만, 합의에 이르지 못한 경우에 대한 대비책보다는 합의를 이루기 위한 전략을 더 강조하는 것이 좋을 것 같습니다.
	16. 1. 상대방이 협상에서 불리한 입장에 처할 경우 사과는 하지 말고 유감만 표시하라.	16 피드백
Strategy16_01	조원4만 상대적으로 학점에 관심이 제일 크기 떄문에 조원에 상황에 맞추면 어쩔 수 없다고 한다.	조원 4에 대한 유일한 대처 방안을 제시하지 않고, 상황에 맞춰 어쩔 수 없다고 한다는 말만으로는 협상 전략 16을 제대로 활용하지 못한 것 같습니다. 조원 4가 성적을 중요시하고 있다는 것을 고려하여, 조원 4와 함께 더 많은 노력을 기울여 좋은 성적을 받을 수 있도록 격려하는 것이 협상 전략 16을 활용한 효과적인 대처 방안이 될 수 있습니다.
Strategy16_02	조원2가 조별활동으로 인해 동아리 일정을 조정하기로 한 경우, 사과보다는 유감을 표시한다. ex) 힘들겠다 정도	조원 2가 동아리 활동으로 인해 조별과제에 참여하기 어렵다는 것을 이해하고 유감을 표시하는 것은 협상 전략 16을 활용한 좋은 대처 방안입니다. 다만, 이 대처 방안이 조원 2에게 부담을 주지 않도록 조심해야 합니다.
Strategy16_03	조원2가 조별과제의 시급성 때문에 본인의 동아리활동을 빠지고 조별과제를 하게 되었을 때 '미안하다'라고 하지 말고 '어쩔 수 없어서 안타깝다'라고 유감만 표시한다.	조별과제의 시급성 때문에 동아리활동을 빠지고 조별과제에 참여하는 것이 어쩔 수 없다는 것을 이해하고, 유감을 표시하는 것은 협상 전략 16을 활용한 좋은 대처 방안입니다.
Strategy16_04	조원1과 조원2가 바쁜 사실을 알고 있다고 공감하지만, 어쩔 수 없이 활동을 해야 한다고 유감을 표한다.	조원 1과 조원 2가 바쁘다는 것을 인정하고, 동시에 조별과제를 해야 한다는 상황에 대한 유감을 표시하는 것은 협상 전략 16을 활용한 좋은 대처 방안입니다.
Strategy16_05	조원 4에게 좋은 성적을 받기 위하여 조금 더 노력해야하는 상황임을 알려주고 그에 대한 유감을 표현하며 행동을 격려한다.	조원 4에게 좋은 성적을 받기 위해서는 더 많은 노력이 필요하다는 것을 알리고, 그에 대한 유감을 표시하며 조원 4를 격려하는 것은 협상 전략 16을 활용한 좋은 대처 방안입니다.
Strategy16_06	조원 4에게 좋은 성격을 받기 위하여조금 더 노력해야하는 상황임을 알려주고 그에대한 유감을 표현하며 행동을 격려한다.	조원 4에게 좋은 성적을 받기 위해서는 노력이 필요하다는 것을 알려주는 것은 좋은 아이디어입니다. 유감을 표현하며 격려하는 것도 적절한 전략입니다. 하지만 더 구체적으로 어떤 방식으로 노력할 수 있는지 조언해주는 것이 좋을 것 같습니다.
Strategy16_07	조원 4는 좋은 성적이 필요하기 때문에 다른 조원들이 협조하지 않는 점에 대해서 굉장히 불만족스럽게 생각할 수 있지만 나(조장)의 탓을 아님으로 조원 4가 불리해지는 상황이 불가피하게 생긴다해도 사과를 하지 않아야 한다. 하지만 끝까지 최선의 팀워크를 하기 위해 조장으로서 어느정도 유감 표시를 하는 것이 적절하다고 생각된다.	조원 4가 불리한 상황에 처한 것에 대해서 사과는 하지 않아야 한다는 점은 맞습니다. 하지만 이를 유감 표현과 팀워크 격려로 연결해주는 것이 좋을 것 같습니다. 또한 다른 조원들과 협력하여 어떻게 조원 4의 성적을 도울 수 있는지도 함께 생각해보면 좋을 것 같습니다.
Strategy16_08	조원 1이 아르바이트 날짜를 조정하여 특정 날짜에 조별 활동에 참여할 수 있다고 이야기한다. 그가 개인 일정을 조정한 것에 대해 사과는 하지 않되, 협상에서 이겼다 생각할 수 있도록 격려와 유감을 표한다.	조원 1이 개인 일정을 조정하여 조별 활동에 참여할 수 있다는 것은 좋은 아이디어입니다. 유감을 표현하며 격려하는 것도 좋은 전략입니다. 하지만 조원 1의 개인 일정 조정이 다른 조원들의 불편함을 야기하지는 않는지도 함께 고려해야 합니다.
Strategy16_09	조별과제를 위해 모두가 모여야한다면 조원1과 조원2가 아르바이트와 동아리 선약을 취소해야함을 말하며 유감을 표한다.	모두가 모여야 한다면 조원 1과 조원 2가 개인 일정을 조정해야 한다는 것은 맞지만, 이를 조원 1과 조원 2의 문제로 돌리지 않는 것이 좋을 것 같습니다. 유감을 표현하며 모두가 함께 해야 하는 이유와 협력의 중요성을 강조하는 것이 좋을 것 같습니다.
Strategy16_10	조별과제 모임을 위해 조원 2의 동아리 활동 일정을 조정하라고 힌다. 조원 2가 불리한 입장에 처했지만 사과보단 유감을 표한다.	조원 2의 동아리 활동 일정을 조정하라는 것은 좋은 전략입니다. 하지만 이를 조원 2의 불편함으로 돌리지 않는 것이 좋을 것 같습니다. 유감을 표현하며 모두가 함께 해야 하는 이유와 협력의 중요성을 강조하는 것이 좋을 것 같습니다.
Strategy16_11	그럼에도 불구하고 참여를 하지 않는 조원에게는 교수님께 상황을 알리는 등의 패널티를 준다고 경고를 하고, 그 아후에도 소용이 없으면 패널티를 준 후 유감을 표시한다.	패널티를 주는 것은 학생 간의 협상에서 적절한 방법이 아닙니다. 대신, 조원들이 모두 협력할 수 있는 방법을 찾는 것이 더 좋은 전략입니다. 또한, "유감을 표시한다" 대신에 "협력해주지 않는 것이 안타깝다" 등의 표현을 사용하면 더 적절한 표현이 될 것입니다. 그리고 교수님에게 상황을 알리는 것은 좋은 선택입니다. 그러나, 패널티를 주기 전에 조원들과 논의하고 합의를 이루는 것이 더 좋은 방법입니다.

## Sheet: Group activity
전략		Before review	After review		기타 의견
1	협상에서는 파이의 크기가 있다고 생각하지 말라.	-1순위 : 나는 조별과제 제출과 조원 1의 아르바이트가 모두 중요하다고 생각하기 때문에 모이는 것에는 제외하지만 만나지 않고 할 수 있는 역할을 분담한다. -2순위 : 나는 그렇다면 조원2가 조별과제에 쏟을 시간과 동아리 활동에 쏟을 시간의 비율을 어떻게 가져갈 수 있을지, 조원2가 조별과제에 투자할 수 있는 시간의 최대치가 어느 정도일지 생각해보았지만, 그것에 관하여 이야기를 나눌 때 그 수치를 입 밖으로 꺼내지 않았다.상 대방이 가정한 파이의 크기와 상이할 수 있기 때문이다. > 조원1에게는 아르바이트가 중요하지만, 그외의 활용할 수 있는 시간에 제한을 두지 않는다. 아르바이트 중에도 비대면 업무도 충분히 수행할 수 있기 때문에 적절히 업무를 분담한다.	-1순위 : 나는 조별과제 제출과 조원 1의 아르바이트가 모두 중요하다고 생각하기 때문에 모이는 것에는 제외하지만 만나지 않고 할 수 있는 역할을 분담한다. -2순위 : 나는 그렇다면 조원2가 조별과제에 쏟을 시간과 동아리 활동에 쏟을 시간의 비율을 어떻게 가져갈 수 있을지, 조원2가 조별과제에 투자할 수 있는 시간의 최대치가 어느 정도일지 생각해보았지만, 그것에 관하여 이야기를 나눌 때 그 수치를 입 밖으로 꺼내지 않았다.상 대방이 가정한 파이의 크기와 상이할 수 있기 때문이다. 결론 : 조원1에게는 아르바이트가 중요하지만, 그외의 활용할 수 있는 시간에 제한을 두지 않는다. 아르바이트 중에도 비대면 업무도 충분히 수행할 수 있기 때문에 적절히 업무를 분담한다. 이때, 역할 분담을 체계적으로 하여 조원1…
2	협상에서는 상대적 가치이론을 활용하라.	조원1은 알바로 바쁘다. 조원 활동에 필요한 금전적인 지원을 제공한다. 알바를 통해서 돈을 벎으로써. 대신 시간이 적게 걸리는 과제(발표)를 분배. 커피나 초콜릿 같은 주전부리로 조원들의 사기 진작. 조원2는 동아리 활동이 바쁘다. 동아리 활동에 활발해서 인맥이 넓다. 발표를 할 때 인맥을 활용해서 호응, 시너지가 있을 것이라고 예상되기 때문에 발표자 역할을 분배한다. 선배들에게 도움이 되는 자료를 얻을 수도 있는 점을 이용한다. 조원3이 중요하게 생각하는 가치가 무엇인지 묻는다. 만약 타당한 것이 없으면 잡무를 시키거나 장소 제공 역할(샘터 선점)을 맡긴다. 아니면 관심이 없는 조원3의 협력을 이끌어내기 위해서 조장과 같은 역할을 부여해서 최대한의 역량을 발휘하도록 한다. 조원4는 장학금을 받기 위해 좋…	조원들 서로서로 각자가 어떤 상대적인 가치를 중시하는지 공유하여 서로의 이해도를 높인다. 또한 상대적인 가치가 달라서 최대한 공통적인 가치로 초점을 맞추는 일이 필요하다. 각자의 상대적인 가치에 기초해 공통의 목표를 설정하면 조원들 개인의 협력을 이끌어내는 것이 수월할 것이다.
3	자신의 협상력을 과소평가하지 말라	student A: 1번은 바람직해 보인다. student B: 교수님께 연락할 수 있는 권한을 가지고 있다고 주장하는 것은 협상이라기 보다는 오히려 협박에 가깝고, 조원들의 반감을 살 수 있는 위험한 행동이다. student C: 교수님께 연락하는 권한을 주장하는 것 이외에 성공적인 협상의 방법을 제안하는 방향으로 이 토의를 진행하면 될 것이다. student D: 협상에 적합한 분위기를 조성한다. student A: 이 과제를 열심히 하여 장학금을 받으면 아르바이트를 하지 않아도 된다는 것을 알려준다. student D: (주어진 사례를 정리하여 조원들에게 정보를 제공해 주었다.) student C: 요구사항을 알고 협상할 수 있는 기회를 가지는 것이 가장 먼저 해야 할 일이다. student D: 문…			* Chat GPT의 feedback: 조장으로서 권한이 있음을 밝히는 것은 좋은 전략이다. 그러나, 조원들이 비협조적인 태도를 보일 경우 교수님에게 바로 연락을 드린다는 것은 협상 과정에서 비합리적인 선택일 수 있다. 먼저 조원들과 이러한 상황이 발생할 경우에 대한 대처 방안에 대해 고민해보는 것이 좋을 것입니다. * Feedback에 관한 보완 사항: chat GPT의 feedback이 기본적으로 우리가 논의한 내용과 일치한다. 우리 조원들은, 먼저 각자의 요구 사항을 파악하는 것이 우선이라고 판단하였는데, ‘먼저 조원들과 이러한 상황이 발생할 경우에 대한 대처 방안에 대해 고민해보는 것이 좋을 것입니다＇라는 문장과 상통한다 할 수 있다.
4	협상은 모험을 할 준비가 되어 있을 때 협상력이 생긴다.	조장인 내가 먼저 조원들의 반대가 있을 수도 있다는 사실을 무릅쓰고 조별과제 제출 전까지 과제 완성을 위해 최소 3번 모이자고 제안한다. 조원 2와 3은 모험을 할 준비가 안 되어있다. 과감하게 포기하자. 조원 1과 조원 3이 조별 활동에 성실히 임할지 미지수이지만, 일단 조장으로서 특정 날짜에 조원끼리 모여 조별 과제를 준비하는 것은 불가피하다는 것을 피력한다. 조원 1~3의 임장을 그대로 수용하고 좋은 성적을 받기 위해 일을 나와 조원 4에게만 분배하겠다고 말하면 협상력이 생기지 않는다. 둘이할 때보다 효율이 좋지 않더라도 일을 분배하고 책임을 지우고자 카톡회의를 연다. 조원1, 조원2에게는 조별과제에 참여하지 않을 경우 이름을 제외하겠다고 강경히 이야기해 참여를 유도한다. 조원3에게는 본인의 성적이 …	조원1, 조원2에게는 조별과제에 참여하지 않을 경우 이름을 제외하겠다고 강경히 이야기해 참여를 유도한다. 조원3에게는 본인의 성적이 상관 없다고 해도 본인의 참여 조원 모두에게 영향이 갈 수 있음을 말하며 참여하지 않으려면 직접 교수님께 말씀드리라고 하며 참여를 유도한다. 조원 모두가 참여해야 하는 것이 가장 바람직하지만 조원들의 참여가 미미할 경우, 어느정도는 강경하게 이야기하여 참여를 유도하는 것이 필요할 것이다.
5	가격 차이를 좁히자고 먼저 제안하지 말라.	우선 조별 채팅방에 역할을 어떻게 배분하는 것이 좋을지 질문을 던져 제안을 먼저 하는 부담을 피한다. 질문에 가장 조별과제에 관심이 있던 조원 4가 대답하여 역할 배분에 대한 제안을 하고, 조별 과제의 많은 부분을 맡는 역할을 가져간다. 이후 남은 역할들을 조원 1, 2, 3이 적당히 나누어 갖는다. 역할 분담이 끝나고 만날 날짜를 정하는 과정에 조원 1이 아르바이트로, 조원 2가 동아리 활동으로 자주 모이기 힘드므로 조원 1, 2가 참여할 수 있는 날 위주로 만날 날짜를 정한다. 이를 통해 조원 1, 2가 자신이 정한 날짜에 책임감을 갖고 빠지지 않도록 한다.	우선 조별 채팅방에 역할을 어떻게 배분하는 것이 좋을지 질문을 던져 제안을 먼저 하는 부담을 피한다. 질문에 가장 조별과제에 관심이 있던 조원 4가 대답하여 역할 배분에 대한 제안을 하고, 조별 과제의 많은 부분을 맡는 역할을 가져간다. 이후 남은 역할들을 조원 1, 2, 3이 나누어 가지는 과정에서, 의지가 부족한 조원 3에게 조원 3의 관심사와 조별과제의 목표를 연관지어 역할 분담이 원활하게 이루어질 수 있도록 한다. 역할 분담이 끝나고 만날 날짜를 정하는 과정에 조원 1이 아르바이트로, 조원 2가 동아리 활동으로 자주 모이기 힘드므로 조원 1, 2가 참여할 수 있는 날 위주로 만날 날짜를 정한다. 이를 통해 조원 1, 2가 자신이 정한 날짜에 책임감을 갖고 빠지지 않도록 한다.
6	상대의 문제가 상대방만의 문제로 끝나지 않는다.	상대의 문제가 상대방만의 문제로 끝나지 않는다는 점은 크게 두 가지 측면에서 인지할 필요가 있다. 첫째, 조별과제이기 때문에 조별과제에 우선수위가 없는 조원1, 2, 3 역시 조별 과제 참여가 개인의 문제에서 끝나지 않고 조원들에게 피해가 간다는 점을 인지해야 한다. 둘째, 그럼에도 불구하고 각자가 아르바이트, 동아리 등 조원만의 문제로 끝나지 않는 사정이 있기 때문에 조별과제를 위해 일방적으로 시간을 내도록 요구하는 건 현실적으로 어려울 수 있다는 점을 인지해야 한다. 이를 모두 고려하면, 조원 1과 조원 2의 알바와 동아리 활동 일자를 미리 확인해서 일정 조정이 쉽도록 배려하고, 틈틈히 할 수 있는 역할을 맡기거나 온라인 모임을 가진다. 조원 1의 경우 아르바이트로 인해 시간을 내기 어려운 것이므로 역…	상대의 문제가 상대방만의 문제로 끝나지 않는다는 점은 크게 두 가지 측면에서 인지할 필요가 있다. 첫째, 조별과제이기 때문에 조별과제에 우선수위가 없는 조원1, 2, 3 역시 조별 과제 참여가 개인의 문제에서 끝나지 않고 조원들에게 피해가 간다는 점을 인지해야 한다. 둘째, 그럼에도 불구하고 각자가 아르바이트, 동아리 등 조원만의 문제로 끝나지 않는 사정이 있기 때문에 조별과제를 위해 일방적으로 시간을 내도록 요구하는 건 현실적으로 어려울 수 있다는 점을 인지해야 한다. 이를 모두 고려하면, 한 명의 조원의 편의만 봐주거나, 일방적으로 업무 분담을 강제하는 것은 좋은 협상 전략이 아니다. 조원 각자의 행동이 모두에게 영향을 미친다는 점을 서로 충분히 인지하도록 하여 각자가 조금씩 양보하도록 협조를 구한다.…
7		조원 1 - 아르바이트를 열심히한다는 것을 통해 돈이 필요하다는 것을 유추할 수 할 수 있다. 조별과제를 열심히 하여 성적 장학금을 받아 해결할 수 있도록 설득한다. 조원1, 2 - 만날 시간이 없어 힘든 점을 고려하여 ppt 제작, 대본 제작 같이 비대면으로도 할 수 있는 역할을 제공하고, 줌회의를 활용한다. 조원 3 - 상대방이 원하는 바를 파악 후, 열심히 할 경우에의 보상을 약속한다. (ex:과팅) 조원 4 - 어차피 학점 욕심이 있기 때문에 열심히 할 것으로 예상된다	조원 1 - 아르바이트를 열심히한다는 것을 통해 돈이 필요하다는 것을 유추할 수 할 수 있다. 조별과제를 열심히 하여 성적 장학금을 받아 해결할 수 있도록 설득한다. 다만 아르바이트를 줄일 수 없는 상황일 경우에는 ppt 제작, 대본 제작 같이 비대면으로도 할 수 있는 역할을 제공한다. 조원1, 2 - 만날 시간이 없어 힘든 점을 고려하여 ppt 제작, 대본 제작 같이 비대면으로도 할 수 있는 역할을 제공하고, 줌회의를 활용한다. 조원 3 - 상대방이 원하는 바를 파악 후, 열심히 할 경우에의 보상을 약속하고(ex:과팅), 열심히 안 할 경우에는 보복을 예고한다. (ex:조원 평가) 조원 4 - 어차피 학점 욕심이 있기 때문에 열심히 할 것으로 예상된다
8		문제점 분석: 조원마다 각자의 사정이 있어서 프로젝트 스케줄을 조정하기 어려운 상황 핵심 idea: 조원들에게 구체적인 일정을 물어보고, 이를 바탕으로 스케줄을 설정한다. 조원1에게 아르바이트 일정이 어떻게 되는지 물어본다. 조원2에게 동아리 활동 일정이 어떻게 되는지 물어본다. → ‘나’(조장) & 조원 1,2 가 가능한 시간을 바탕으로 조원 3,4 와 협상을 통해 적절한 스케줄을 설정한다. 조원3에게 왜 이 프로젝트에 참여하고 싶지 않은지, 개인의 사정이 있는지 독대하여 물어본다. 조원4는 적극적으로 프로젝트에 참여할 것으로 예상되나, 혹시 불만이 있을 수도 있으니 중간 중간 불만사항이 있는지 지속적으로 체크한다.	문제점 분석: 조원마다 각자의 사정이 있어서 프로젝트 스케줄을 조정하기 어려운 상황 핵심 idea: 조원들에게 구체적인 일정을 물어보고, 이를 바탕으로 스케줄을 설정한다. 조원1에게 아르바이트 일정이 어떻게 되는지 물어본다. 조원2에게 동아리 활동 일정이 어떻게 되는지 물어본다. → ‘나’(조장) & 조원 1,2 가 가능한 시간을 바탕으로 조원 3,4 와 협상을 통해 적절한 스케줄을 설정한다. 조원3에게 왜 이 프로젝트에 참여하고 싶지 않은지, 개인의 사정이 있는지 독대하여 물어본다. 조원4는 적극적으로 프로젝트에 참여할 것으로 예상되나, 혹시 불만이 있을 수도 있으니 중간 중간 불만사항이 있는지 지속적으로 체크한다. (피드백 이후 수정) 조원들과 우선적으로 역할 분담을 한 뒤 일정을 조정하는 것이 보다 …
9		협상 과정에서 상대방의 실제 요구를 정확히 이해하기 전에는 예상이나 가정에 의존하는 것은 위험하다. 상대방이 얻고자 하는 양보사항을 정확히 파악하려면 직접적인 대화, 질문, 협상 전략 분석, 과거 경험 분석 등을 통한 다양한 방법을 활용하여 상대방의 관점과 이익을 파악하고 상대방의 요구와 우선순위를 이해한다면 협상 과정에서 상대방과 좀 더 상호 협력적인 태도로 접근할 수 있을 것이다. 조원 1 & 2 : 양보사항 파악을 위해 만나야 하므로 협상 일정을 조율하여 미리 약속 시간을 정하고 과제를 위해 낼 수 있는 시간을 물어본다. 조원 3 : 무관심한 사람은 주로 자신의 개인적인 이익에 더 관심이 있을 수 있으므로 이에 대해 물어본다. 조원 4 : 장학금을 위해 좋은 성적을 받아야한다고 속단하지 않고 어떤 가…	조원 1 & 2 : 양보사항 파악을 위해 만나야 하므로 협상 일정을 조율하여 미리 약속 시간을 정하고 과제를 위해 낼 수 있는 구체적인 시간 (날짜, 요일 등) 을 물어본다. 또한 그 시간 안에서 자기가 가장 잘 할 수 있는 역할을 물어본다. 조원 3 : 무관심한 사람은 주로 자신의 개인적인 이익에 더 관심이 있을 수 있으므로 이에 대해 물어본다. 또한 그 사람의 관심사를 역할과 연결 시켜 역량을 가장 잘 발휘할 수 있는 역할을 배정한다. 조원 4 : 장학금을 위해 좋은 성적을 받아야한다고 속단하지 않고 어떤 가치를 우선적으로 생각하는지 파악한 후에 역할 분배 협상한다. 주로 과제의 완성도에서 가장 중요한 역할을 담당하는 쪽으로 협상을 진행한다.		[문장1]: 상대방의 요구 파악과 협상 태도 이 문장은 상대방의 요구를 정확히 이해하기 위해 다양한 방법을 활용하고 상대방의 관점과 이익을 파악하며 협력적인 태도로 접근해야 함을 강조하고 있습니다. 직접적인 대화, 질문, 협상 전략 분석, 과거 경험 분석 등을 통해 상대방의 요구와 우선순위를 이해하고 협상에 참여합니다. [문장2]: 역할 분배 협상에 대한 구체적인 내용 이 문장은 협상 과정에서 조원들과의 역할 분배 협상에 초점을 맞추고 있습니다. 조원 1과 2는 양보사항을 파악하기 위해 만나야 하므로 협상 일정을 조율하고 구체적인 시간을 물어보며 자신이 잘 할 수 있는 역할을 논의합니다. 조원 3은 관심사와 개인적 이익을 파악하고, 역할과 연결시켜 역량을 최대한 발휘할 수 있는 역할을 배정합니다. 조원 4…
10	협상에서는 협상력을 가진 것처럼 보이는 사람에게 힘이 있기 마련이다.	조원1, 조원2, 조원3 – 조장으로서 조원의 불성실한 태도를 보고할 수 있다는 점을 상기시켜 조원으로서 어느 정도 이상의 역할을 다할 수 있도록 유도한다. 조원4-학점을 잘 받아야 함을 이용하여, 활동에 적극적으로 참여할 수 있도록 유도한다. 그러나, 조장이 자기 마음대로 일을 분배하고, 본인에게 유리하게 과제를 작성할 수 있음에 많은 의구심을 지닐 수 있으므로, 지나치게 수직적인 관계보다도 어느 정도의 수평적인 관계 구조를 유지하도록 하여 균형과 견제가 올바르게 작용할 수 있도록 한다.	조원1, 조원2, 조원3 – 조장으로서 조원의 불성실한 태도를 보고할 수 있다는 점을 상기시켜 조원으로서 어느 정도 이상의 역할을 다할 수 있도록 유도한다. 조원4-학점을 잘 받아야 함을 이용하여, 활동에 적극적으로 참여할 수 있도록 유도한다. 그러나, 조장이 자기 마음대로 일을 분배하고, 본인에게 유리하게 과제를 작성할 수 있음에 많은 의구심을 지닐 수 있으므로, 지나치게 수직적인 관계보다도 어느 정도의 수평적인 관계 구조를 유지하도록 하여 균형과 견제가 올바르게 작용할 수 있도록 한다. 조장의 위치를 이용해 강력한 메시지를 전달함과 동시에 공동체적 책임감을 부각시키는 “우리 조는 모두가 책임감 있게 역할을 다해야 좋은 결과를 얻을 수 있습니다.”라는 메시지를 전달한다.
11	협상권한이 많다고 해서 협상력이 더 커지는 것이 아님을 명심하라.	조원 1,2의 경우 알바와 동아리로 인해 시간이 없다고 하였으므로 조별 활동 시간을 정할 수 있는 권한을 주고, 조원 3에게는 역할을 정할 수 있는 권한을 준다. 조원 4는 장학금을 받아야 하는 상황이기 때문에 주제를 정할 수 있는 권한을 준다.	조원 1,2의 경우 알바와 동아리로 인해 시간이 없다고 하였으므로 조별 활동 시간을 정할 수 있는 권한을 주고, 조원 4는 장학금을 받아야 하는 상황이기 때문에 주제를 정할 수 있는 권한을 준다는 것은 동일하다. 하지만 협상력은 단순히 협상권한이 많은 사람이 강한 것이 아니라, 상대방의 입장과 요구사항을 이해하고 그에 맞는 전략을 세우는 능력에서 나오기 때문에 조원 3에게 역할을 정할 수 있는 권한을 부여하기보다 역할을 지정해 주는 것이 나을 것 같습니다.
12	필요한 경우 상대방의 체면을 세워주는 것도 중요하다.	사례 : 조원 1와 조원 2가 각각 아르바이트와 동아리 활동으로 인해 바쁜 일정을 쪼개어 모임에 참석하고 협력할 때, 감사의 마음을 표함으로써 적극적 참여를 유도한다. 조원3에게 있어서 학점보다 중요한 가치가 무엇인지 진심으로 궁금함과 호기심을 가지고 물어서 그의 가치관을 이해하려 노력할 것이다. 더불어 공부 외에 조별모임에서의 피피티 디자인 등의 좀 더 역동적인 역할을 일임해서 진정한 참여를 유도할 것이다. 조원 4가 조별 활동을 위해 노력하고 있다는 점을 알아줌으로써 체면을 살린 후 다른 조원들에 비해 더 많은 책임을 부여받지 않도록 역할을 잘 분배한다.	[자체 Chat 피드백 받은 후 수정]사례 : 조원 1이 각각 아르바이트로 인해 바쁜 일정을 쪼개어 모임에 참석한다는 점을 알아주고, 아르바이트 일정과 겹치지 않도록 조별 과제 일정을 짜볼 것을 어필한다. 조원 2는 동아리 활동에서 얻을 수 있는 팀워크의 결과물들에 대해 칭찬하며, 조별과제를 통해서도 팀워크를 발휘하면 멋지고 뿌듯한 결과물을 만들 수 있음을 강조한다. 조원3에게 있어서 학점보다 중요한 가치가 무엇인지 진심으로 궁금함과 호기심을 가지고 물어서 그의 가치관을 이해하려 노력할 것이다. 조원 3이 조별 과제 자체에는 관심이 없지만, 조별 과제 안에서 그가 가질 만한 관심사(ex:ppt 디자인)를 연결시킬 수 있도록 돕는다. 조원 4가 조별 활동을 위해 노력하고 있다는 점을 알아줌으로써 체면을 살린…		[Chat질문] 난 지금 leadership에 대한 수업을 듣고 있어. 상황 A에서 다음과 같은 전략 B을 사용하여 문제를 해결하는 방식 C을 대답했거든. 이에 대해 피드백해줘 상황 A를 설명해줄게 <상황 A> 조별과제 제출을 2주일 앞두고 있다. 나는 조장이다. [조원 1] 아르바이트를 많이 해서 모이기가 어렵다. [조원 2] 동아리 활동이 바쁘다. [조원 3] 좋은 학점 받는 것에 관심이 없다. [조원 4] 장학금을 받기 위해 좋은 성적이 필요하다. <전략 B> 필요한 경우 상대방의 체면을 세워주는 것도 중요하다. <대답 C> 사례 : 조원 1와 조원 2가 각각 아르바이트와 동아리 활동으로 인해 바쁜 일정을 쪼개어 모임에 참석하고 협력할 때, 감사의 마음을 표함으로써 적극적 참여를 유도한다. 조원3에게…	[chat 답] 조별과제 제출을 2주일 앞두고 있는 상황에서 다양한 조원들의 상황과 가치관을 고려하여 다음과 같은 전략을 활용할 수 있습니다: 조원 1 (아르바이트로 인해 모임이 어려운 상황) 조원 1과의 개별 대화를 통해 아르바이트 일정을 조정할 수 있는 방법을 찾아보세요. 조원 1이 모임에 적극적으로 참여할 수 있도록 유연한 일정 조율을 제안해보세요. 또한, 조원 1의 기여도를 최소화하지 않으면서 다른 업무를 조정할 수 있는 가능성을 탐색해보세요. 조원 2 (동아리 활동으로 인해 바쁜 상황) 동아리 활동에 대한 중요성과 조별과제에 대한 목표를 함께 공유해보세요. 조원 2에게 조별과제에 대한 동아리 활동의 연관성을 설명하고 협력의 중요성을 강조해보세요. 동아리 활동과 조별과제 모두에서 조원 2가 참여할 …
13		1) 비대면, 2) 조원 고체 (상황 말씀드리고 양해 구한다), 3) 아르바이트 장소, 동아리 활동 참조
14	사람들은 각자 다르지만 예측할 수 있는 패턴이 있다는 것이다.	1순위 : 조원4는 장학금을 받기 위해 좋은 성적을 받아야 하므로, 조별 활동에 열심히 참여할 것이다. 그렇기에 조원4가 성적을 위해 조별 과제에 열심히 참여할 것이라는 패턴을 예측하고, 조원4에게 발표와 같은 중대한 직책을 맡을 것을 제안할 것이다. 2순위 : 조원 4는 이전에도 좋은 성적을 받기위해 공부를 열심히 해서 조별과제에 대한 지식이 많을 것이다. 그러므로 조별과제에 대한 지적이 많을 것이다. 그러므로 내용에 대해 이해가 안되는 것을 조원 4에게 물어본다 > 조원4는 장학금을 받기 위해 좋은 성적을 유지하기 위해 조별활동에 열심히 참여할 것이다. 따라서 조별 과제에 대한 지식도 많을 것이므로 중대한 직책을 맡겨 원활한 조별과제가 진행될 수 있도록 한다.	1순위 : 조원4는 장학금을 받기 위해 좋은 성적을 받아야 하므로, 조별 활동에 열심히 참여할 것이다. 그렇기에 조원4가 성적을 위해 조별 과제에 열심히 참여할 것이라는 패턴을 예측하고, 조원4에게 발표와 같은 중대한 직책을 맡을 것을 제안할 것이다. 2순위 : 조원 4는 이전에도 좋은 성적을 받기위해 공부를 열심히 해서 조별과제에 대한 지식이 많을 것이다. 그러므로 조별과제에 대한 지적이 많을 것이다. 그러므로 내용에 대해 이해가 안되는 것을 조원 4에게 물어본다 결론 : 조원4는 장학금을 받기 위해 좋은 성적을 유지하기 위해 조별활동에 열심히 참여할 것이다. 따라서 조별 과제에 대한 열의가 많을 것이므로, 상대적으로 부담이 큰 직책을 맡겨 원활한 조별과제가 진행될 수 있도록 한다. 하지만, 이 경우 해…
14		알바로 바쁜 조원1은 돈이 필요할 것이라고 예측할 수 있다. 리더는 조별 활동을 열심히 해서 좋은 성적을 받아 장학금을 받자고 설득한다. 동아리 활동 열심히 하는 조원2는 책임감이 높을 것으로 예측할 수 있다. 부조장직을 맡겨 책임감 있게 활동에 열심히 참여할 수 있게 한다. 조원 3은 조별과제에 적극적으로 참여하지 않을 것으로 예측할 수 있다. 따라서 힘이 덜 드는 ppt 제작을 맡긴다. 조원 4는 장학금을 위해 열심히 조별 활동을 열심히 할 것으로 예측할 수 있다. 따라서 조원 4에 자료조사와 같은 책임감 및 시간이 많이 요구되는 역할 부여한다.	역할 분담에 앞서, 자신이 원하는 역할을 말할 수 있는 자리를 마련한다. 조별과제 본격적 시작에 앞서 조원 3에게 조별 과제의 의미를 설명하고 동기부여 한다. 조원1이 돈이 필요할 것이라는 예측은 조원1의 마음을 상하게 할 수 있다. 리더가 자신도 돈이 필요하다는 사실을 언급하며 공감대를 형성하고 동질감을 높인다.
15	합의에 이르지 못할 경우에 대비하라	[ 조원들끼리 합의에 이르지 못해서 조원 1과 조원 2는 절대 시간을 맞출 수 없고, 조원 3은 여전히 학점에 관심이 없을 경우를 가정해보자. ] 1. 조원 1과 2는 모일 시간을 내기 어렵기 때문에 최대한 개인적으로 해 올 수 있는 부분을 담당하도록 한다. >> 자료조사 등, 개인적인 시간을 내서 할 수 있는 부분을 맡긴다 2. 조원 3은 애초에 학점에 관심이 없는 학생이므로 전체적인 과제의 완성도에 영향을 미치지 않는 부분을 담당하도록 하여 조원 3이 본인이 맡은 파트를 해오지 않거나 제대로 하지 않아도 과제에 치명적이지 않도록 한다. >> 플러스 알파 적인 부분을 맡긴다. (예상 질의응답 준비, ppt 자료 추가/정리 등) 3. 자주 만나서 협업해야 하는 부분은 나와 조원 4가 담당한다. >> PPT…	[ 조원들끼리 합의에 이르지 못해서 조원 1과 조원 2는 절대 시간을 맞출 수 없고, 조원 3은 여전히 학점에 관심이 없을 경우를 가정해보자. ] 1. 조원 1과 2는 모일 시간을 내기 어렵기 때문에 최대한 개인적으로 해 올 수 있는 부분을 담당하도록 한다. >> 자료조사 등, 개인적인 시간을 내서 할 수 있는 부분을 맡긴다 2. 조원 3은 애초에 학점에 관심이 없는 학생이므로 전체적인 과제의 완성도에 영향을 미치지 않는 부분을 담당하도록 하여 조원 3이 본인이 맡은 파트를 해오지 않거나 제대로 하지 않아도 과제에 치명적이지 않도록 한다. >> 플러스 알파 적인 부분을 맡긴다. (예상 질의응답 준비, ppt 자료 추가/정리 등) 3. 자주 만나서 협업해야 하는 부분은 나와 조원 4가 담당한다. >> PPT…
