# Supplementary material for: Medical students’ patterns of using ChatGPT as a feedback tool and perceptions of ChatGPT in a Leadership and Communication course in Korea: a cross-sectional study
Source: J Educ Eval Health Prof. 2023 Nov 10;20:29. doi: 10.3352/jeehp.2023.20.29 (PMC10725745; doi:10.3352/jeehp.2023.20.29)
Supplement: Supplementary file 2 [file jeehp-20-29-dataset2.xls]

## Sheet: ChatGPT
	Q1	Q2	Q3	Q4	Q5	Q6	Q7	Q8	Q9	Q10	Q11	Q12	Q13	Q14	Q15	Q16	Q17	Q18
ID	Consent inform	gender	correct	helpful	ethical	feedback_timing	feedback_class	pre_experience	pros1_answering	pros2_information	pros3_summary	pros4_drawing	pros5_feedback	cons1_past_knowledge	cons2_low_detail	cons3_low_evidence	cons4_low_understand	cons5_low_emotion
1	1	1	3	4	4	2	1	1	1		1
2	1	0	3	3	4	4	0	1			1				1	1	1
4	1	1	3	3	4	2	0	1								1
5	1	0	5	5	5	3	1	1			1					1
6	1	0	3	2		2		0
7	1	0	4	4	5	4	1	1	1		1					1
8	1	1	2	2	4	2	1	0
9	1	1	4	4	4	3		0	1							1
10	1	1	4	4	3	2	1	0	1		1	1			1
11	1	0	5	4	4	2	1	1			1			1
12	1	1	4	4	4	2	1	1		1	1				1		1
13	1	0	5	5	5	2	1	0
14	1	1	4	4	4	4		1	1		1					1
15	1	1	4	5	5	3	1	1			1		1			1
16	1	0	4	4	5	3	1	1					1			1
17	1	1	4	4	5	3	1	1	1	1					1			1
18	1	0	2	2	3	4	0	1	1		1			1	1	1	1
19	1	0	1	1	3	4	0	1	1		1			1	1	1	1
20	1	0	4	4	4	3	1	0
21	1	0	4	4	4	3	1	1	1		1				1	1
22	1	1	4	4	4	3	1	1					1			1
23	1	0	4	4	5	3	1	1	1							1
24	1	1	2	2	4	4	0	1	1		1					1	1
25	1	0	3	3	4	4	1	1	1						1
26	1	0	4	4	4	2	1	1	1							1
27	1	0	5	5	4	3	1	1	1		1		1	1		1	1
28	1	1	4	4	5	3	1	1		1	1				1	1
29	1	0	2	3	4	3	1	1	1							1
30	1	1	4	4	4	2	1	0			1					1
31	1	0	4	4	4	2	1	0
32	1	0	4	3	4	2	1	1	1		1		1			1	1
33	1	1	2	3	4	3	1	1	1		1		1	1		1
34	1	1	3	3	3	3	1	1	1		1					1
35	1	0	3	3	3	4	1	1	1	1	1					1
36	1	1	4	4	4	3	1	1	1								1
37	1	0	3	4	4	4	1	1	1									1
38	1	0	5	5	3	2	0	1	1	1	1			1	1	1
39	1	1	2	3	5	3	1	1	1							1
40	1	0	1	1	3	4	0	0								1
41	1	1	4	4	4	3	1	1	1		1							1
42	1	0	5	5	4	2	1	0
		Q1, Q7~Q18	1 : Yes
			0 : No
		Q2	1:male
			0:female
		Q3~Q5	5: strongly agree
			4: agree
			3: moderate
			2 : disagree
			1 : sgrongly disagree
		Q6	1 : Before the discussion, as a preview.
			2: During the discussion, as a reference.
			3 : After the first round of discussion, for revisions.
			4 : After the discussion ends, for reference purposes.
